# Supplementary material for: Psychological Climacteric Symptoms and Attitudes toward Menopause among Emirati Women
Source: Int J Environ Res Public Health. 2020 Jul 13;17(14):5028. doi: 10.3390/ijerph17145028 (PMC7400692; doi:10.3390/ijerph17145028)
Supplement: Supplementary file 1 [file ijerph-17-05028-s001.zip]

Archive with 1 entries (1 files):
- ijerph-832165-supplementary.xlsx
