# Supplementary material for: Psychological Climacteric Symptoms and Attitudes toward Menopause among Emirati Women
Source: Int J Environ Res Public Health. 2020 Jul 13;17(14):5028. doi: 10.3390/ijerph17145028 (PMC7400692; doi:10.3390/ijerph17145028)
Supplement: Supplementary file 1 [file ijerph-17-05028-s001.zip › ijerph-832165-supplementary.xlsx]

## Sheet: EFA of MENQOL
Factor Analysis
Descriptive Statistics
	Mean	Std. Deviationa	Analysis Na	Missing N
Recoded HOT FLASHES OR FLASHES	3.45	2.13466	60	0
Recoded NIGHTS SWEATS	3.13333	2.22822	60	0
Recoded SWEATING	3.18333	2.30322	60	0
Recoded BEING DISSATISFIED WITH MY PERSONAL LIFE	2.33333	2.40527	60	0
Recoded FEELING ANXIOUS OR NERVOUS	3.56667	2.52692	60	0
Recoded EXPERIENCING POOR MEMORY	3.06667	2.26893	60	0
Recoded ACCOMPLISHING LESS THAN I USED TO	2.45	1.97806	60	0
Recoded FEELING DEPRESSED, DOWN OR BLUE	3.06667	2.36404	60	0
Recoded BEING IMPATIENT WITH OTHER EOPLE	2.88333	2.27061	60	0
Recoded FEELINGS OF WANTING TO BE ALONE	2.38333	2.18695	60	0
Recoded FLATULENCE (WIND) OR GAS PAINS	3.75	2.53534	60	0
Recoded ACHING IN MUSCLES AND JOINTS	4.51667	2.40403	60	0
Recoded FEELING TIRED OR WORN OUT	3.8	2.41324	60	0
Recoded DIFFICULY SLEEPING	3.65	2.43439	60	0
Recoded ACHES IN BACH OR NECK OR HEAD	4.21667	2.30763	60	0
Recoded DECREASE IN PHYSICAL STRENGTH	3.46667	2.37549	60	0
Recoded DECREASE IN STAMINA	3.05	2.36087	60	0
Recoded FEELING A LACK OF ENERGY	3.7	2.32379	60	0
Recoded DRYING SKIN	3.4	2.34485	60	0
Recoded WEIGHT GAIN	3.86667	2.4802	60	0
Recoded INCREASE FACIAL HAIR	2.56667	2.24263	60	0
Recoded CHANGES IN APPERANCE TEXTURE, OR TONE OF YOUR SKIN	2.75	2.43996	60	0
Recoded FEELING BLOATED	3.23333	2.49994	60	0
Recoded LOW BACKACHE	3.88333	2.24055	60	0
Recoded FREQUENT URINATION	2.88333	2.28549	60	0
Recoded INVOLUNTARY URINATION WHEN LAUGHING OR COUGHING	2.7	2.1097	60	0
Recoded CHANGE IN YOUR SEXUAL DESIRE	2.75	2.22943	60	0
Recoded VAGINAL DRYNESS DURING INTERCOURSE	3.05	2.34647	60	0
Recoded AVOIDING INTIMACY	2.66667	2.48157	60	0
a. For each variable, missing values are replaced with the variable mean.
Correlation Matrix
		Recoded HOT FLASHES OR FLASHES	Recoded NIGHTS SWEATS	Recoded SWEATING	Recoded BEING DISSATISFIED WITH MY PERSONAL LIFE	Recoded FEELING ANXIOUS OR NERVOUS	Recoded EXPERIENCING POOR MEMORY	Recoded ACCOMPLISHING LESS THAN I USED TO	Recoded FEELING DEPRESSED, DOWN OR BLUE	Recoded BEING IMPATIENT WITH OTHER EOPLE	Recoded FEELINGS OF WANTING TO BE ALONE	Recoded FLATULENCE (WIND) OR GAS PAINS	Recoded ACHING IN MUSCLES AND JOINTS	Recoded FEELING TIRED OR WORN OUT	Recoded DIFFICULY SLEEPING	Recoded ACHES IN BACH OR NECK OR HEAD	Recoded DECREASE IN PHYSICAL STRENGTH	Recoded DECREASE IN STAMINA	Recoded FEELING A LACK OF ENERGY	Recoded DRYING SKIN	Recoded WEIGHT GAIN	Recoded INCREASE FACIAL HAIR	Recoded CHANGES IN APPERANCE TEXTURE, OR TONE OF YOUR SKIN	Recoded FEELING BLOATED	Recoded LOW BACKACHE	Recoded FREQUENT URINATION	Recoded INVOLUNTARY URINATION WHEN LAUGHING OR COUGHING	Recoded CHANGE IN YOUR SEXUAL DESIRE	Recoded VAGINAL DRYNESS DURING INTERCOURSE	Recoded AVOIDING INTIMACY
Correlation	Recoded HOT FLASHES OR FLASHES	1	0.518114	0.655167	0.316903	0.363548	0.18967	0.296436	0.366764	0.325732	0.169368	0.331179	0.261084	0.26782	0.389596	0.327388	0.1952	0.311596	0.352274	0.32236	0.219612	0.0414236	0.321347	0.396055	0.188351	0.400041	0.256298	0.401553	0.499617	0.473537
	Recoded NIGHTS SWEATS	0.518114	1	0.701911	0.409013	0.404775	0.400513	0.505296	0.416574	0.632931	0.577143	0.420031	0.338136	0.45263	0.411826	0.468951	0.295449	0.420785	0.570873	0.40809	0.227156	0.2017	0.317986	0.319889	0.420749	0.422461	0.29349	0.303659	0.232106	0.336153
	Recoded SWEATING	0.655167	0.701911	1	0.236601	0.386644	0.35439	0.357332	0.355695	0.542156	0.440074	0.542047	0.322381	0.512907	0.413683	0.47712	0.129697	0.322456	0.529801	0.491463	0.140836	0.166585	0.442598	0.445764	0.418052	0.490329	0.485896	0.322654	0.277393	0.449756
	Recoded BEING DISSATISFIED WITH MY PERSONAL LIFE	0.316903	0.409013	0.236601	1	0.584686	0.545574	0.594925	0.562373	0.482067	0.497284	0.472495	0.33611	0.306601	0.266306	0.450922	0.48847	0.59994	0.533704	0.411709	0.499099	0.288031	0.349452	0.508312	0.331281	0.497428	0.397475	0.439346	0.42644	0.478947
	Recoded FEELING ANXIOUS OR NERVOUS	0.363548	0.404775	0.386644	0.584686	1	0.4929	0.500839	0.779494	0.632064	0.536627	0.572767	0.511793	0.51086	0.104425	0.533756	0.390034	0.586116	0.494156	0.504593	0.466598	0.271373	0.476952	0.68167	0.57169	0.563384	0.579274	0.455802	0.395334	0.48472
	Recoded EXPERIENCING POOR MEMORY	0.18967	0.400513	0.35439	0.545574	0.4929	1	0.601218	0.466821	0.620041	0.599353	0.47437	0.388209	0.401793	0.139313	0.418023	0.37778	0.473987	0.563203	0.539668	0.396165	0.445462	0.36739	0.355785	0.374971	0.455848	0.450395	0.140729	0.161725	0.178608
	Recoded ACCOMPLISHING LESS THAN I USED TO	0.296436	0.505296	0.357332	0.594925	0.500839	0.601218	1	0.624147	0.706248	0.668614	0.411473	0.363732	0.395543	0.300767	0.379299	0.614647	0.561288	0.560843	0.439237	0.3821	0.37329	0.3503	0.447976	0.363884	0.525441	0.430926	0.471778	0.418666	0.53865
	Recoded FEELING DEPRESSED, DOWN OR BLUE	0.366764	0.416574	0.355695	0.562373	0.779494	0.466821	0.624147	1	0.610882	0.585073	0.523152	0.527669	0.519318	0.169049	0.469556	0.438033	0.555131	0.472666	0.453745	0.501635	0.296464	0.499527	0.659806	0.580678	0.503383	0.503639	0.447007	0.466875	0.492114
	Recoded BEING IMPATIENT WITH OTHER EOPLE	0.325732	0.632931	0.542156	0.482067	0.632064	0.620041	0.706248	0.610882	1	0.814683	0.630798	0.582555	0.574095	0.265389	0.541875	0.462762	0.529126	0.597157	0.546909	0.295148	0.37601	0.505552	0.619974	0.590303	0.467649	0.622373	0.48298	0.322415	0.477271
	Recoded FEELINGS OF WANTING TO BE ALONE	0.169368	0.577143	0.440074	0.497284	0.536627	0.599353	0.668614	0.585073	0.814683	1	0.451647	0.425917	0.432268	0.238929	0.517262	0.418475	0.4952	0.496599	0.432316	0.247067	0.300541	0.37719	0.414279	0.455496	0.375329	0.546993	0.37457	0.319884	0.479912
	Recoded FLATULENCE (WIND) OR GAS PAINS	0.331179	0.420031	0.542047	0.472495	0.572767	0.47437	0.411473	0.523152	0.630798	0.451647	1	0.666698	0.623294	0.353564	0.585914	0.371477	0.593937	0.691878	0.65858	0.323448	0.302566	0.628114	0.784854	0.513944	0.54479	0.568793	0.38457	0.261398	0.414864
	Recoded ACHING IN MUSCLES AND JOINTS	0.261084	0.338136	0.322381	0.33611	0.511793	0.388209	0.363732	0.527669	0.582555	0.425917	0.666698	1	0.634551	0.210982	0.712731	0.479421	0.422413	0.55916	0.506933	0.244845	0.0925315	0.478937	0.495694	0.662744	0.464624	0.428758	0.435618	0.43402	0.458358
	Recoded FEELING TIRED OR WORN OUT	0.26782	0.45263	0.512907	0.306601	0.51086	0.401793	0.395543	0.519318	0.574095	0.432268	0.623294	0.634551	1	0.290815	0.671409	0.516225	0.358775	0.72356	0.517579	0.326788	0.287497	0.546914	0.589417	0.581796	0.459727	0.467405	0.390639	0.42084	0.472647
	Recoded DIFFICULY SLEEPING	0.389596	0.411826	0.413683	0.266306	0.104425	0.139313	0.300767	0.169049	0.265389	0.238929	0.353564	0.210982	0.290815	1	0.375781	0.415605	0.309799	0.376613	-0.0730429	0.115656	0.0710944	0.107719	0.328353	0.237875	0.233197	0.0815141	0.195965	0.184113	0.252507
	Recoded ACHES IN BACH OR NECK OR HEAD	0.327388	0.468951	0.47712	0.450922	0.533756	0.418023	0.379299	0.469556	0.541875	0.517262	0.585914	0.712731	0.671409	0.375781	1	0.494503	0.47086	0.587577	0.497415	0.301272	0.139629	0.374022	0.443541	0.709773	0.400158	0.441797	0.297329	0.395496	0.418312
	Recoded DECREASE IN PHYSICAL STRENGTH	0.1952	0.295449	0.129697	0.48847	0.390034	0.37778	0.614647	0.438033	0.462762	0.418475	0.371477	0.479421	0.516225	0.415605	0.494503	1	0.633452	0.581538	0.181963	0.419244	0.296308	0.225167	0.363799	0.389358	0.425409	0.342935	0.547266	0.536995	0.544372
	Recoded DECREASE IN STAMINA	0.311596	0.420785	0.322456	0.59994	0.586116	0.473987	0.561288	0.555131	0.529126	0.4952	0.593937	0.422413	0.358775	0.309799	0.47086	0.633452	1	0.676276	0.391283	0.522185	0.189833	0.293498	0.621157	0.417669	0.422021	0.462459	0.530527	0.400344	0.448415
	Recoded FEELING A LACK OF ENERGY	0.352274	0.570873	0.529801	0.533704	0.494156	0.563203	0.560843	0.472666	0.597157	0.496599	0.691878	0.55916	0.72356	0.376613	0.587577	0.581538	0.676276	1	0.529415	0.392889	0.176276	0.369178	0.578262	0.465189	0.478381	0.371999	0.436756	0.357154	0.461449
	Recoded DRYING SKIN	0.32236	0.40809	0.491463	0.411709	0.504593	0.539668	0.439237	0.453745	0.546909	0.432316	0.65858	0.506933	0.517579	-0.0730429	0.497415	0.181963	0.391283	0.529415	1	0.388195	0.368725	0.663589	0.512929	0.441332	0.480095	0.583139	0.402034	0.353639	0.384486
	Recoded WEIGHT GAIN	0.219612	0.227156	0.140836	0.499099	0.466598	0.396165	0.3821	0.501635	0.295148	0.247067	0.323448	0.244845	0.326788	0.115656	0.301272	0.419244	0.522185	0.392889	0.388195	1	0.455661	0.151242	0.406938	0.341808	0.239405	0.322625	0.334114	0.373947	0.345144
	Recoded INCREASE FACIAL HAIR	0.0414236	0.2017	0.166585	0.288031	0.271373	0.445462	0.37329	0.296464	0.37601	0.300541	0.302566	0.0925315	0.287497	0.0710944	0.139629	0.296308	0.189833	0.176276	0.368725	0.455661	1	0.404221	0.208799	0.259621	0.433085	0.412688	0.127124	0.133023	0.116746
	Recoded CHANGES IN APPERANCE TEXTURE, OR TONE OF YOUR SKIN	0.321347	0.317986	0.442598	0.349452	0.476952	0.36739	0.3503	0.499527	0.505552	0.37719	0.628114	0.478937	0.546914	0.107719	0.374022	0.225167	0.293498	0.369178	0.663589	0.151242	0.404221	1	0.640481	0.437925	0.6056	0.577859	0.355983	0.348587	0.335908
	Recoded FEELING BLOATED	0.396055	0.319889	0.445764	0.508312	0.68167	0.355785	0.447976	0.659806	0.619974	0.414279	0.784854	0.495694	0.589417	0.328353	0.443541	0.363799	0.621157	0.578262	0.512929	0.406938	0.208799	0.640481	1	0.455811	0.473547	0.595165	0.472885	0.367816	0.477201
	Recoded LOW BACKACHE	0.188351	0.420749	0.418052	0.331281	0.57169	0.374971	0.363884	0.580678	0.590303	0.455496	0.513944	0.662744	0.581796	0.237875	0.709773	0.389358	0.417669	0.465189	0.441332	0.341808	0.259621	0.437925	0.455811	1	0.420964	0.455024	0.275692	0.217128	0.273337
	Recoded FREQUENT URINATION	0.400041	0.422461	0.490329	0.497428	0.563384	0.455848	0.525441	0.503383	0.467649	0.375329	0.54479	0.464624	0.459727	0.233197	0.400158	0.425409	0.422021	0.478381	0.480095	0.239405	0.433085	0.6056	0.473547	0.420964	1	0.558563	0.376716	0.364562	0.474164
	Recoded INVOLUNTARY URINATION WHEN LAUGHING OR COUGHING	0.256298	0.29349	0.485896	0.397475	0.579274	0.450395	0.430926	0.503639	0.622373	0.546993	0.568793	0.428758	0.467405	0.0815141	0.441797	0.342935	0.462459	0.371999	0.583139	0.322625	0.412688	0.577859	0.595165	0.455024	0.558563	1	0.434231	0.427635	0.430578
	Recoded CHANGE IN YOUR SEXUAL DESIRE	0.401553	0.303659	0.322654	0.439346	0.455802	0.140729	0.471778	0.447007	0.48298	0.37457	0.38457	0.435618	0.390639	0.195965	0.297329	0.547266	0.530527	0.436756	0.402034	0.334114	0.127124	0.355983	0.472885	0.275692	0.376716	0.434231	1	0.734661	0.817974
	Recoded VAGINAL DRYNESS DURING INTERCOURSE	0.499617	0.232106	0.277393	0.42644	0.395334	0.161725	0.418666	0.466875	0.322415	0.319884	0.261398	0.43402	0.42084	0.184113	0.395496	0.536995	0.400344	0.357154	0.353639	0.373947	0.133023	0.348587	0.367816	0.217128	0.364562	0.427635	0.734661	1	0.823744
	Recoded AVOIDING INTIMACY	0.473537	0.336153	0.449756	0.478947	0.48472	0.178608	0.53865	0.492114	0.477271	0.479912	0.414864	0.458358	0.472647	0.252507	0.418312	0.544372	0.448415	0.461449	0.384486	0.345144	0.116746	0.335908	0.477201	0.273337	0.474164	0.430578	0.817974	0.823744	1
Sig. (1-tailed)	Recoded HOT FLASHES OR FLASHES		1.11736e-05	6.7433e-09	0.00681185	0.00215056	0.0733228	0.0107288	0.00197358	0.00554723	0.0978864	0.00487284	0.0219575	0.0192804	0.00104589	0.00533417	0.0675064	0.00768571	0.00288659	0.00600391	0.0459006	0.376665	0.00614739	0.000866733	0.0747634	0.000770389	0.0240398	0.000736437	2.41154e-05	6.63519e-05
	Recoded NIGHTS SWEATS	1.11736e-05		2.07527e-10	0.000587769	0.000668523	0.000759648	1.91319e-05	0.000465193	2.8805e-08	6.92521e-07	0.000417264	0.00411579	0.000141112	0.000539117	7.86248e-05	0.0109582	0.00040742	9.5495e-07	0.000604564	0.0404551	0.0611215	0.00664456	0.00635888	0.000407876	0.000386282	0.0114257	0.00917087	0.0371691	0.00432029
	Recoded SWEATING	6.7433e-09	2.07527e-10		0.0343727	0.00113826	0.00273363	0.00253273	0.00264285	3.835e-06	0.000217019	3.85432e-06	0.00600096	1.3938e-05	0.000509038	5.80154e-05	0.161656	0.00599046	6.71213e-06	3.33856e-05	0.141562	0.101664	0.000199298	0.000178931	0.000444118	3.49084e-05	4.14931e-05	0.00596286	0.0159451	0.000155953
	Recoded BEING DISSATISFIED WITH MY PERSONAL LIFE	0.00681185	0.000587769	0.0343727		4.66308e-07	3.27193e-06	2.68225e-07	1.46083e-06	4.80805e-05	2.64893e-05	6.89764e-05	0.00432489	0.00859413	0.0198571	0.000149768	3.75426e-05	2.03139e-07	5.63758e-06	0.000541066	2.46249e-05	0.0128184	0.00310231	1.68905e-05	0.00486094	2.63371e-05	0.000831225	0.000222396	0.00034003	5.41462e-05
	Recoded FEELING ANXIOUS OR NERVOUS	0.00215056	0.000668523	0.00113826	4.66308e-07		3.15438e-05	2.29509e-05	1.09328e-13	3.04113e-08	4.94007e-06	8.67208e-07	1.46062e-05	1.51888e-05	0.213588	5.62436e-06	0.00103276	4.32157e-07	3.00124e-05	1.96927e-05	8.56981e-05	0.0179808	5.83851e-05	1.01317e-09	9.16143e-07	1.38968e-06	6.19942e-07	0.000126236	0.000885273	4.34211e-05
	Recoded EXPERIENCING POOR MEMORY	0.0733228	0.000759648	0.00273363	3.27193e-06	3.15438e-05		1.89105e-07	8.5001e-05	6.34734e-08	2.09906e-07	6.43226e-05	0.00108843	0.000731175	0.144208	0.000444522	0.00146094	6.52475e-05	1.40215e-06	4.30022e-06	0.000863929	0.000180789	0.00194066	0.00263666	0.00157894	0.000126035	0.000152535	0.141748	0.108507	0.0860648
	Recoded ACCOMPLISHING LESS THAN I USED TO	0.0107288	1.91319e-05	0.00253273	2.68225e-07	2.29509e-05	1.89105e-07		4.95444e-08	1.45223e-10	2.64e-09	0.000545024	0.00214005	0.000879854	0.00976977	0.00140044	8.74226e-08	1.54096e-06	1.57503e-06	0.000223208	0.00129473	0.00165351	0.00303609	0.000165845	0.00213139	8.13562e-06	0.000293927	7.08352e-05	0.000435625	4.50522e-06
	Recoded FEELING DEPRESSED, DOWN OR BLUE	0.00197358	0.000465193	0.00264285	1.46083e-06	1.09328e-13	8.5001e-05	4.95444e-08		1.08932e-07	4.56831e-07	8.99052e-06	7.37633e-06	1.06111e-05	0.0983134	7.68942e-05	0.000232388	2.07922e-06	6.8538e-05	0.00013571	2.22212e-05	0.0107223	2.42026e-05	4.90579e-09	5.76088e-07	2.06927e-05	2.04775e-05	0.000171464	8.48356e-05	3.25396e-05
	Recoded BEING IMPATIENT WITH OTHER EOPLE	0.00554723	2.8805e-08	3.835e-06	4.80805e-05	3.04113e-08	6.34734e-08	1.45223e-10	1.08932e-07		1.19536e-15	3.29109e-08	5.2196e-07	8.10273e-07	0.0202136	3.8852e-06	9.84854e-05	6.91609e-06	2.37148e-07	3.07374e-06	0.0110287	0.00153433	1.89318e-05	6.37314e-08	3.45103e-07	8.24681e-05	5.51661e-08	4.64282e-05	0.00599631	5.76858e-05
	Recoded FEELINGS OF WANTING TO BE ALONE	0.0978864	6.92521e-07	0.000217019	2.64893e-05	4.94007e-06	2.09906e-07	2.64e-09	4.56831e-07	1.19536e-15		0.000146037	0.000345801	0.000281289	0.0329923	1.1588e-05	0.000438253	2.8791e-05	2.72263e-05	0.000280841	0.0285117	0.00981793	0.00148505	0.000499703	0.000127607	0.00156343	3.06166e-06	0.00159645	0.00635967	5.21994e-05
	Recoded FLATULENCE (WIND) OR GAS PAINS	0.00487284	0.000417264	3.85432e-06	6.89764e-05	8.67208e-07	6.43226e-05	0.000545024	8.99052e-06	3.29109e-08	0.000146037		3.02628e-09	5.21755e-08	0.00279248	4.36819e-07	0.00173742	2.83166e-07	4.62805e-10	5.33878e-09	0.0058531	0.00939348	3.88632e-08	5.80566e-14	1.33414e-05	3.39388e-06	1.06078e-06	0.00120745	0.0218264	0.0004907
	Recoded ACHING IN MUSCLES AND JOINTS	0.0219575	0.00411579	0.00600096	0.00432489	1.46062e-05	0.00108843	0.00214005	7.37633e-06	5.2196e-07	0.000345801	3.02628e-09		2.60149e-08	0.0528144	8.41407e-11	5.31816e-05	0.000386872	1.71029e-06	1.78834e-05	0.0296829	0.240972	5.41654e-05	2.82294e-05	3.99884e-09	9.20745e-05	0.000315444	0.000251845	0.000265524	0.000115309
	Recoded FEELING TIRED OR WORN OUT	0.0192804	0.000141112	1.3938e-05	0.00859413	1.51888e-05	0.000731175	0.000879854	1.06111e-05	8.10273e-07	0.000281289	5.21755e-08	2.60149e-08		0.0120911	2.15932e-09	1.21116e-05	0.00243906	3.26791e-11	1.1432e-05	0.00541052	0.012962	3.07304e-06	3.62017e-07	5.43234e-07	0.000109817	8.32087e-05	0.00101487	0.000406701	6.85857e-05
	Recoded DIFFICULY SLEEPING	0.00104589	0.000539117	0.000509038	0.0198571	0.213588	0.144208	0.00976977	0.0983134	0.0202136	0.0329923	0.00279248	0.0528144	0.0120911		0.00154404	0.000479492	0.00800247	0.00150895	0.289575	0.189436	0.294669	0.20633	0.00521326	0.0336118	0.0364742	0.267907	0.0667299	0.0795358	0.0258014
	Recoded ACHES IN BACH OR NECK OR HEAD	0.00533417	7.86248e-05	5.80154e-05	0.000149768	5.62436e-06	0.000444522	0.00140044	7.68942e-05	3.8852e-06	1.1588e-05	4.36819e-07	8.41407e-11	2.15932e-09	0.00154404		2.96013e-05	7.32825e-05	3.99665e-07	2.63512e-05	0.00966296	0.143658	0.00162067	0.000193023	1.08131e-10	0.000767712	0.000204775	0.0105248	0.000881064	0.000440505
	Recoded DECREASE IN PHYSICAL STRENGTH	0.0675064	0.0109582	0.161656	3.75426e-05	0.00103276	0.00146094	8.74226e-08	0.000232388	9.84854e-05	0.000438253	0.00173742	5.31816e-05	1.21116e-05	0.000479492	2.96013e-05		2.78786e-08	5.50651e-07	0.0820409	0.00042776	0.0107582	0.0418391	0.00213622	0.00105308	0.000351507	0.00365529	3.02265e-06	4.85811e-06	3.46054e-06
	Recoded DECREASE IN STAMINA	0.00768571	0.00040742	0.00599046	2.03139e-07	4.32157e-07	6.52475e-05	1.54096e-06	2.07922e-06	6.91609e-06	2.8791e-05	2.83166e-07	0.000386872	0.00243906	0.00800247	7.32825e-05	2.78786e-08		1.51384e-09	0.000996145	9.37602e-06	0.0731455	0.0114235	5.93614e-08	0.000449504	0.000391731	9.95684e-05	6.49878e-06	0.000763469	0.000163352
	Recoded FEELING A LACK OF ENERGY	0.00288659	9.5495e-07	6.71213e-06	5.63758e-06	3.00124e-05	1.40215e-06	1.57503e-06	6.8538e-05	2.37148e-07	2.72263e-05	4.62805e-10	1.71029e-06	3.26791e-11	0.00150895	3.99665e-07	5.50651e-07	1.51384e-09		6.82801e-06	0.000950783	0.0889447	0.00184929	6.53478e-07	9.02082e-05	5.5318e-05	0.00171289	0.000242497	0.00254449	0.000103249
	Recoded DRYING SKIN	0.00600391	0.000604564	3.33856e-05	0.000541066	1.96927e-05	4.30022e-06	0.000223208	0.00013571	3.07374e-06	0.000280841	5.33878e-09	1.78834e-05	1.1432e-05	0.289575	2.63512e-05	0.0820409	0.000996145	6.82801e-06		0.00108885	0.00187208	3.76888e-09	1.39254e-05	0.000208016	5.18378e-05	5.0614e-07	0.000725924	0.00278707	0.00121032
	Recoded WEIGHT GAIN	0.0459006	0.0404551	0.141562	2.46249e-05	8.56981e-05	0.000863929	0.00129473	2.22212e-05	0.0110287	0.0285117	0.0058531	0.0296829	0.00541052	0.189436	0.00966296	0.00042776	9.37602e-06	0.000950783	0.00108885		0.00012687	0.124348	0.00062614	0.00375915	0.0327151	0.00596686	0.00453991	0.00162399	0.0034589
	Recoded INCREASE FACIAL HAIR	0.376665	0.0611215	0.101664	0.0128184	0.0179808	0.000180789	0.00165351	0.0107223	0.00153433	0.00981793	0.00939348	0.240972	0.012962	0.294669	0.143658	0.0107582	0.0731455	0.0889447	0.00187208	0.00012687		0.000679769	0.0546849	0.0225778	0.000273834	0.000524962	0.166542	0.155476	0.187182
	Recoded CHANGES IN APPERANCE TEXTURE, OR TONE OF YOUR SKIN	0.00614739	0.00664456	0.000199298	0.00310231	5.83851e-05	0.00194066	0.00303609	2.42026e-05	1.89318e-05	0.00148505	3.88632e-08	5.41654e-05	3.07304e-06	0.20633	0.00162067	0.0418391	0.0114235	0.00184929	3.76888e-09	0.124348	0.000679769		1.78254e-08	0.000233228	1.47595e-07	6.67308e-07	0.00262317	0.00317122	0.00434621
	Recoded FEELING BLOATED	0.000866733	0.00635888	0.000178931	1.68905e-05	1.01317e-09	0.00263666	0.000165845	4.90579e-09	6.37314e-08	0.000499703	5.80566e-14	2.82294e-05	3.62017e-07	0.00521326	0.000193023	0.00213622	5.93614e-08	6.53478e-07	1.39254e-05	0.00062614	0.0546849	1.78254e-08		0.000126199	6.63283e-05	2.64708e-07	6.79835e-05	0.00191852	5.78393e-05
	Recoded LOW BACKACHE	0.0747634	0.000407876	0.000444118	0.00486094	9.16143e-07	0.00157894	0.00213139	5.76088e-07	3.45103e-07	0.000127607	1.33414e-05	3.99884e-09	5.43234e-07	0.0336118	1.08131e-10	0.00105308	0.000449504	9.02082e-05	0.000208016	0.00375915	0.0225778	0.000233228	0.000126199		0.000405105	0.000129749	0.0164999	0.0478136	0.0172943
	Recoded FREQUENT URINATION	0.000770389	0.000386282	3.49084e-05	2.63371e-05	1.38968e-06	0.000126035	8.13562e-06	2.06927e-05	8.24681e-05	0.00156343	3.39388e-06	9.20745e-05	0.000109817	0.0364742	0.000767712	0.000351507	0.000391731	5.5318e-05	5.18378e-05	0.0327151	0.000273834	1.47595e-07	6.63283e-05	0.000405105		1.76081e-06	0.00150465	0.00209327	6.48186e-05
	Recoded INVOLUNTARY URINATION WHEN LAUGHING OR COUGHING	0.0240398	0.0114257	4.14931e-05	0.000831225	6.19942e-07	0.000152535	0.000293927	2.04775e-05	5.51661e-08	3.06166e-06	1.06078e-06	0.000315444	8.32087e-05	0.267907	0.000204775	0.00365529	9.95684e-05	0.00171289	5.0614e-07	0.00596686	0.000524962	6.67308e-07	2.64708e-07	0.000129749	1.76081e-06		0.00026368	0.000327143	0.000297294
	Recoded CHANGE IN YOUR SEXUAL DESIRE	0.000736437	0.00917087	0.00596286	0.000222396	0.000126236	0.141748	7.08352e-05	0.000171464	4.64282e-05	0.00159645	0.00120745	0.000251845	0.00101487	0.0667299	0.0105248	3.02265e-06	6.49878e-06	0.000242497	0.000725924	0.00453991	0.166542	0.00262317	6.79835e-05	0.0164999	0.00150465	0.00026368		1.1823e-11	7.46396e-16
	Recoded VAGINAL DRYNESS DURING INTERCOURSE	2.41154e-05	0.0371691	0.0159451	0.00034003	0.000885273	0.108507	0.000435625	8.48356e-05	0.00599631	0.00635967	0.0218264	0.000265524	0.000406701	0.0795358	0.000881064	4.85811e-06	0.000763469	0.00254449	0.00278707	0.00162399	0.155476	0.00317122	0.00191852	0.0478136	0.00209327	0.000327143	1.1823e-11		3.19358e-16
	Recoded AVOIDING INTIMACY	6.63519e-05	0.00432029	0.000155953	5.41462e-05	4.34211e-05	0.0860648	4.50522e-06	3.25396e-05	5.76858e-05	5.21994e-05	0.0004907	0.000115309	6.85857e-05	0.0258014	0.000440505	3.46054e-06	0.000163352	0.000103249	0.00121032	0.0034589	0.187182	0.00434621	5.78393e-05	0.0172943	6.48186e-05	0.000297294	7.46396e-16	3.19358e-16
Communalities
	Initial	Extraction
Recoded HOT FLASHES OR FLASHES	1	0.784827
Recoded NIGHTS SWEATS	1	0.780116
Recoded SWEATING	1	0.864895
Recoded BEING DISSATISFIED WITH MY PERSONAL LIFE	1	0.681284
Recoded FEELING ANXIOUS OR NERVOUS	1	0.769455
Recoded EXPERIENCING POOR MEMORY	1	0.721354
Recoded ACCOMPLISHING LESS THAN I USED TO	1	0.787941
Recoded FEELING DEPRESSED, DOWN OR BLUE	1	0.711703
Recoded BEING IMPATIENT WITH OTHER EOPLE	1	0.845436
Recoded FEELINGS OF WANTING TO BE ALONE	1	0.856295
Recoded FLATULENCE (WIND) OR GAS PAINS	1	0.799186
Recoded ACHING IN MUSCLES AND JOINTS	1	0.801065
Recoded FEELING TIRED OR WORN OUT	1	0.762123
Recoded DIFFICULY SLEEPING	1	0.763221
Recoded ACHES IN BACH OR NECK OR HEAD	1	0.758278
Recoded DECREASE IN PHYSICAL STRENGTH	1	0.87168
Recoded DECREASE IN STAMINA	1	0.759005
Recoded FEELING A LACK OF ENERGY	1	0.724711
Recoded DRYING SKIN	1	0.706253
Recoded WEIGHT GAIN	1	0.66124
Recoded INCREASE FACIAL HAIR	1	0.854968
Recoded CHANGES IN APPERANCE TEXTURE, OR TONE OF YOUR SKIN	1	0.765453
Recoded FEELING BLOATED	1	0.790247
Recoded LOW BACKACHE	1	0.681755
Recoded FREQUENT URINATION	1	0.627245
Recoded INVOLUNTARY URINATION WHEN LAUGHING OR COUGHING	1	0.660038
Recoded CHANGE IN YOUR SEXUAL DESIRE	1	0.808223
Recoded VAGINAL DRYNESS DURING INTERCOURSE	1	0.858819
Recoded AVOIDING INTIMACY	1	0.88776
Extraction Method: Principal Component Analysis.
Total Variance Explained
Component	Initial Eigenvalues			Extraction Sums of Squared Loadings			Rotation Sums of Squared Loadingsa
	Total	% of Variance	Cumulative %	Total	% of Variance	Cumulative %	Total
1	13.2776	45.7848	45.7848	13.2776	45.7848	45.7848	7.97901
2	2.0713	7.14241	52.9272	2.0713	7.14241	52.9272	6.43591
3	1.84047	6.34644	59.2736	1.84047	6.34644	59.2736	4.83325
4	1.62351	5.59833	64.872	1.62351	5.59833	64.872	1.62726
5	1.43308	4.94165	69.8136	1.43308	4.94165	69.8136	8.62492
6	1.09458	3.77442	73.588	1.09458	3.77442	73.588	6.28806
7	1.00405	3.46225	77.0503	1.00405	3.46225	77.0503	4.98
8	0.876895	3.02377	80.074
9	0.823001	2.83794	82.912
10	0.687447	2.37051	85.2825
11	0.55251	1.90521	87.1877
12	0.498793	1.71998	88.9077
13	0.451225	1.55595	90.4636
14	0.416276	1.43543	91.899
15	0.345036	1.18978	93.0888
16	0.301049	1.0381	94.1269
17	0.262978	0.906822	95.0337
18	0.237981	0.820624	95.8544
19	0.231193	0.797218	96.6516
20	0.1872	0.645518	97.2971
21	0.170217	0.586957	97.8841
22	0.128526	0.443194	98.3273
23	0.11665	0.402243	98.7295
24	0.103948	0.358441	99.0879
25	0.0845162	0.291435	99.3794
26	0.0540729	0.186458	99.5658
27	0.0519869	0.179265	99.7451
28	0.0457433	0.157736	99.9028
29	0.0281773	0.0971631	100
Extraction Method: Principal Component Analysis.
a. When components are correlated, sums of squared loadings cannot be added to obtain a total variance.
Component Matrixa
	Component
	1	2	3	4	5	6	7
Recoded BEING IMPATIENT WITH OTHER EOPLE	0.82465	-0.187387	0.00422022	0.141471	0.0837842	-0.311381	-0.0791549
Recoded FLATULENCE (WIND) OR GAS PAINS	0.785523	-0.235608	0.167846	-0.101944	-0.146605	0.256248	-0.0301227
Recoded FEELING A LACK OF ENERGY	0.776862	0.0146376	0.130753	0.253408	-0.149017	0.131953	0.00715708
Recoded FEELING ANXIOUS OR NERVOUS	0.774593	-0.0786733	-0.166291	-0.124906	-0.0468981	0.0465668	-0.340072
Recoded FEELING DEPRESSED, DOWN OR BLUE	0.771315	-0.0087799	-0.20055	-0.061271	-0.0320517	-0.00208275	-0.267756
Recoded FEELING BLOATED	0.76343	-0.0475305	0.038658	-0.205957	-0.0829219	0.318288	-0.230364
Recoded FEELING TIRED OR WORN OUT	0.73883	-0.106731	0.208317	-0.066242	-0.29961	-0.00765783	0.259332
Recoded ACCOMPLISHING LESS THAN I USED TO	0.730035	0.0999793	-0.258098	0.288491	0.226392	-0.207124	0.0315886
Recoded DECREASE IN STAMINA	0.725158	0.178298	-0.196708	0.217135	-0.0958109	0.226286	-0.234808
Recoded ACHES IN BACH OR NECK OR HEAD	0.719638	-0.0762425	0.242044	0.121173	-0.390332	-0.0798547	0.0508079
Recoded FEELINGS OF WANTING TO BE ALONE	0.712417	-0.125076	-0.100517	0.263822	0.125533	-0.472313	-0.120704
Recoded ACHING IN MUSCLES AND JOINTS	0.70331	-0.0592355	0.15825	-0.127023	-0.487707	-0.147329	0.0465777
Recoded INVOLUNTARY URINATION WHEN LAUGHING OR COUGHING	0.70135	-0.190632	-0.115926	-0.304705	0.118169	-0.0976719	0.0449261
Recoded FREQUENT URINATION	0.695274	-0.0915813	0.00300505	-0.146668	0.213738	0.0973524	0.242427
Recoded DRYING SKIN	0.693872	-0.314848	-0.0203419	-0.336913	0.105094	-0.0147551	-0.021898
Recoded BEING DISSATISFIED WITH MY PERSONAL LIFE	0.683923	0.135115	-0.306782	0.175827	0.110948	0.164602	-0.175624
Recoded AVOIDING INTIMACY	0.68321	0.567468	0.00999105	-0.229065	0.0664451	-0.197757	0.0535955
Recoded LOW BACKACHE	0.667923	-0.270153	0.106475	0.0432739	-0.377083	-0.0850189	0.00473911
Recoded CHANGES IN APPERANCE TEXTURE, OR TONE OF YOUR SKIN	0.649676	-0.302909	0.0859568	-0.450351	0.10323	0.0639136	0.163322
Recoded DECREASE IN PHYSICAL STRENGTH	0.641063	0.375942	-0.240533	0.283604	-0.261046	-0.0107956	0.335912
Recoded EXPERIENCING POOR MEMORY	0.639358	-0.361866	-0.259682	0.29744	0.15501	-0.041165	-0.000686735
Recoded CHANGE IN YOUR SEXUAL DESIRE	0.635277	0.552365	-0.0764991	-0.266899	0.023779	-0.147534	0.0109847
Recoded NIGHTS SWEATS	0.634353	-0.0539377	0.36355	0.352296	0.315486	-0.119402	-0.068807
Recoded SWEATING	0.632751	-0.0898571	0.572149	0.00167049	0.359243	0.00412707	-0.00407562
Recoded WEIGHT GAIN	0.522962	0.104094	-0.461059	0.070544	-0.0190452	0.397912	-0.0258081
Recoded HOT FLASHES OR FLASHES	0.507025	0.317409	0.440632	-0.0972176	0.400513	0.222917	-0.1153
Recoded VAGINAL DRYNESS DURING INTERCOURSE	0.590917	0.607265	-0.072551	-0.316535	0.0182279	-0.129081	0.135698
Recoded DIFFICULY SLEEPING	0.378748	0.259133	0.418614	0.48695	0.00735855	0.291719	0.234752
Recoded INCREASE FACIAL HAIR	0.407091	-0.330221	-0.422699	0.000711639	0.305504	0.146125	0.535573
Extraction Method: Principal Component Analysis.
a. 7 components extracted.
Pattern Matrixa
	Component
	1	2	3	4	5	6	7
Recoded WEIGHT GAIN	0.741728	0.0649002	-0.143539	0.108965	0.0757377	0.10175	0.242998
Recoded DECREASE IN STAMINA	0.716357	0.0944939	0.0299345	0.141314	-0.11632	-0.139804	-0.104376
Recoded BEING DISSATISFIED WITH MY PERSONAL LIFE	0.641314	0.131793	0.0411695	0.0636766	0.111974	-0.240239	0.0671984
Recoded FEELING BLOATED	0.593827	0.0452103	0.264865	-0.196438	-0.313069	0.158157	0.0054283
Recoded FEELING ANXIOUS OR NERVOUS	0.5702	0.0913594	0.0643448	-0.307959	-0.200735	-0.192374	-0.0660024
Recoded FEELING DEPRESSED, DOWN OR BLUE	0.510539	0.163601	0.0177615	-0.219534	-0.164107	-0.246928	-0.0338136
Recoded VAGINAL DRYNESS DURING INTERCOURSE	0.00538802	0.917833	0.0108943	0.00575094	-0.0173449	0.0552654	0.0449119
Recoded AVOIDING INTIMACY	0.00207641	0.866313	0.11433	-0.000551378	-0.0326298	-0.104136	-0.0302661
Recoded CHANGE IN YOUR SEXUAL DESIRE	0.0979287	0.835263	0.0345641	-0.0465078	-0.0140126	-0.042831	-0.042359
Recoded SWEATING	-0.130544	0.0325329	0.796172	-0.0175449	-0.139929	-0.201436	0.100953
Recoded HOT FLASHES OR FLASHES	0.161558	0.306111	0.785479	0.0474374	0.181077	0.074588	-0.0463224
Recoded NIGHTS SWEATS	-0.014769	-0.0470084	0.572116	0.164765	-0.057586	-0.529051	0.000270903
Recoded DIFFICULY SLEEPING	0.0627657	-0.0197441	0.440305	0.693888	-0.210857	0.0452058	0.0259434
Recoded DECREASE IN PHYSICAL STRENGTH	0.158935	0.443604	-0.299307	0.497893	-0.316307	-0.119597	0.184109
Recoded DRYING SKIN	0.13409	0.0618997	0.190642	-0.413369	-0.258465	-0.0954554	0.315503
Recoded INVOLUNTARY URINATION WHEN LAUGHING OR COUGHING	0.0842918	0.21831	0.0884233	-0.347532	-0.186927	-0.163894	0.341134
Recoded ACHING IN MUSCLES AND JOINTS	-0.00454301	0.199191	-0.10734	-0.0567931	-0.851433	-0.0238032	-0.0762129
Recoded ACHES IN BACH OR NECK OR HEAD	0.0389263	0.0418162	0.0380038	0.135497	-0.78078	-0.134553	-0.0752883
Recoded LOW BACKACHE	0.0926097	-0.0966034	-0.0601189	-0.0386364	-0.753018	-0.156362	0.00800507
Recoded FEELING TIRED OR WORN OUT	-0.0691084	0.139297	0.0643502	0.0892384	-0.747949	0.0352836	0.210411
Recoded FLATULENCE (WIND) OR GAS PAINS	0.3521	-0.10783	0.272554	-0.0847969	-0.549053	0.103082	0.154439
Recoded FEELING A LACK OF ENERGY	0.318474	0.00422579	0.18778	0.2504	-0.445164	-0.146527	0.0209331
Recoded FEELINGS OF WANTING TO BE ALONE	-0.00469745	0.120675	0.00725382	-0.0855589	-0.128665	-0.823274	0.00566067
Recoded BEING IMPATIENT WITH OTHER EOPLE	0.0534744	0.0814235	0.128377	-0.118018	-0.277252	-0.619211	0.0869291
Recoded ACCOMPLISHING LESS THAN I USED TO	0.194027	0.262869	0.00852566	0.124829	0.0998815	-0.605662	0.199895
Recoded EXPERIENCING POOR MEMORY	0.296096	-0.246982	0.00150349	-0.00458257	-0.0716175	-0.520737	0.333879
Recoded INCREASE FACIAL HAIR	0.0190588	-0.0536868	-0.100207	0.0610928	0.112466	-0.0814372	0.941858
Recoded FREQUENT URINATION	0.0616077	0.190417	0.263663	-0.0440039	-0.124079	-0.0374142	0.490467
Recoded CHANGES IN APPERANCE TEXTURE, OR TONE OF YOUR SKIN	-0.0187606	0.116287	0.258306	-0.364941	-0.328628	0.110764	0.462283
Extraction Method: Principal Component Analysis. Rotation Method: Oblimin with Kaiser Normalization.a
a. Rotation converged in 18 iterations.
Structure Matrix
	Component
	1	2	3	4	5	6	7
Recoded DECREASE IN STAMINA	0.82756	0.454506	0.263364	0.158804	-0.472196	-0.460766	0.253297
Recoded BEING DISSATISFIED WITH MY PERSONAL LIFE	0.775648	0.444585	0.238456	0.0842867	-0.325658	-0.5058	0.37241
Recoded WEIGHT GAIN	0.75885	0.338536	0.0266095	0.102863	-0.238335	-0.213063	0.447531
Recoded FEELING ANXIOUS OR NERVOUS	0.751191	0.441854	0.318196	-0.300795	-0.569178	-0.492786	0.324257
Recoded FEELING BLOATED	0.741947	0.424938	0.486539	-0.21836	-0.627221	-0.250203	0.34902
Recoded FEELING DEPRESSED, DOWN OR BLUE	0.729956	0.486741	0.279587	-0.209921	-0.540394	-0.530962	0.338396
Recoded AVOIDING INTIMACY	0.429209	0.926568	0.361861	0.0163778	-0.401551	-0.347033	0.212541
Recoded VAGINAL DRYNESS DURING INTERCOURSE	0.392083	0.924668	0.244859	0.0141042	-0.331647	-0.196044	0.230426
Recoded CHANGE IN YOUR SEXUAL DESIRE	0.458124	0.890345	0.27442	-0.0271915	-0.361025	-0.28537	0.196994
Recoded DECREASE IN PHYSICAL STRENGTH	0.532351	0.619703	0.00707027	0.477055	-0.498738	-0.416204	0.376027
Recoded SWEATING	0.23211	0.2978	0.884573	-0.0424844	-0.483352	-0.412787	0.294237
Recoded HOT FLASHES OR FLASHES	0.34054	0.481457	0.81064	0.0582808	-0.22112	-0.150531	0.125375
Recoded NIGHTS SWEATS	0.320593	0.244446	0.688397	0.168946	-0.424327	-0.661869	0.238049
Recoded DIFFICULY SLEEPING	0.243255	0.195796	0.507681	0.669653	-0.326873	-0.178648	0.106881
Recoded ACHING IN MUSCLES AND JOINTS	0.393322	0.451958	0.233007	-0.10389	-0.869863	-0.34658	0.222305
Recoded ACHES IN BACH OR NECK OR HEAD	0.419109	0.355783	0.34478	0.0928073	-0.843053	-0.445997	0.223697
Recoded FEELING TIRED OR WORN OUT	0.385079	0.421109	0.371554	0.0171251	-0.834781	-0.335089	0.437651
Recoded LOW BACKACHE	0.418931	0.225362	0.234758	-0.0863789	-0.802272	-0.441375	0.295431
Recoded FLATULENCE (WIND) OR GAS PAINS	0.616355	0.301474	0.519596	-0.141135	-0.770525	-0.313962	0.455803
Recoded FEELING A LACK OF ENERGY	0.616825	0.381751	0.44617	0.224201	-0.69111	-0.492449	0.330512
Recoded DRYING SKIN	0.459472	0.337516	0.40444	-0.456586	-0.565841	-0.380373	0.555781
Recoded FEELINGS OF WANTING TO BE ALONE	0.416231	0.368065	0.26043	-0.06623	-0.490457	-0.900497	0.321155
Recoded BEING IMPATIENT WITH OTHER EOPLE	0.499631	0.400699	0.406503	-0.124662	-0.642561	-0.814154	0.424597
Recoded ACCOMPLISHING LESS THAN I USED TO	0.570691	0.505145	0.243725	0.140723	-0.358061	-0.771748	0.465871
Recoded EXPERIENCING POOR MEMORY	0.547728	0.0999079	0.196383	-0.0226377	-0.413197	-0.698524	0.569403
Recoded INCREASE FACIAL HAIR	0.31198	0.109689	0.0226336	-0.0128279	-0.160445	-0.291382	0.90489
Recoded FREQUENT URINATION	0.448567	0.436836	0.457941	-0.0954668	-0.476975	-0.354951	0.650448
Recoded CHANGES IN APPERANCE TEXTURE, OR TONE OF YOUR SKIN	0.350752	0.350339	0.455813	-0.435373	-0.577835	-0.215318	0.624348
Recoded INVOLUNTARY URINATION WHEN LAUGHING OR COUGHING	0.458561	0.446315	0.323592	-0.382454	-0.520608	-0.429158	0.570949
Extraction Method: Principal Component Analysis. Rotation Method: Oblimin with Kaiser Normalization.
Component Correlation Matrix
Component	1	2	3	4	5	6	7
1	1	0.415272	0.2207	0.014558	-0.421796	-0.381489	0.374592
2	0.415272	1	0.251967	0.0169082	-0.343909	-0.247207	0.21046
3	0.2207	0.251967	1	-0.0141406	-0.349742	-0.214591	0.164446
4	0.014558	0.0169082	-0.0141406	1	0.0699938	-0.0327686	-0.0905104
5	-0.421796	-0.343909	-0.349742	0.0699938	1	0.378966	-0.30981
6	-0.381489	-0.247207	-0.214591	-0.0327686	0.378966	1	-0.295234
7	0.374592	0.21046	0.164446	-0.0905104	-0.30981	-0.295234	1
Extraction Method: Principal Component Analysis. Rotation Method: Oblimin with Kaiser Normalization.

## Sheet: Correlations
Nonparametric Correlations
Notes
Output Created		30-JUN-2020 11:18:31
Comments
Input	Data	C:\Users\Amira Ali\Desktop\Desktop 2020 1 23\NEW studies for planned reviewes\Afaf\VIP Emarati data\data I recoded\MENQOL Data Decoded Version.sav
	Active Dataset	DataSet1
	Filter	<none>
	Weight	<none>
	Split File	<none>
	N of Rows in Working Data File	60
Missing Value Handling	Definition of Missing	User-defined missing values are treated as missing.
	Cases Used	Statistics for each pair of variables are based on all the cases with valid data for that pair.
Syntax		NONPAR CORR /VARIABLES=PsychologicalDistress TotalDepSymp TotalAnxSymp TotalFatigueSymp Re.QA6.1 Re.QA14.1 TotalMENQOL TotalVasomotorSymp Re.QA20.1 TotalSexual AverageAttitudeScore AgeinYears Employment MP MS EDL Smoking TLMP /PRINT=TWOTAIL NOSIG /MISSING=PAIRWISE.
Resources	Processor Time	00:00:00.05
	Elapsed Time	00:00:00.03
	Number of Cases Allowed	38362 casesa
a. Based on availability of workspace memory
Correlations
			Psychological distress	Depression	Anxiety	Fatigue	Recoded EXPERIENCING POOR MEMORY	Recoded DIFFICULY SLEEPING	Total MENQOL score	total vasomotor score	Recoded WEIGHT GAIN	Total sexual symptom score	Average Attitude Score	Age in Years	Employment	Menopausal Status	Marital Status	Education Level	Smoking	Time since last period
Spearman's rho	Psychological distress	Correlation Coefficient	1	.861**	.893**	.664**	.654**	.457**	.898**	.607**	.476**	.443**	-.390**	-0.00593056	-0.120287	0.0354497	0.0173154	-0.148928	-0.121741	0.115619
		Sig. (2-tailed)		1.04062e-18	8.45256e-22	7.58457e-09	1.46584e-08	0.000244453	2.36998e-22	2.75265e-07	0.000120354	0.000389872	0.00229034	0.964759	0.359947	0.788006	0.896435	0.256094	0.354126	0.405106
		N	60	60	60	60	60	60	60	60	60	60	59	58	60	60	59	60	60	54
	Depression	Correlation Coefficient	.861**	1	.793**	.491**	.517**	0.24214	.738**	.486**	.437**	.427**	-.309*	-0.0717688	-0.109725	0.036233	-0.0437741	-0.154612	-0.0849289	0.121158
		Sig. (2-tailed)	1.04062e-18		4.36932e-14	6.86325e-05	2.31774e-05	0.0623221	1.67881e-11	8.39515e-05	0.000474621	0.00065992	0.0171119	0.592396	0.403961	0.783435	0.742005	0.238185	0.518807	0.382817
		N	60	60	60	60	60	60	60	60	60	60	59	58	60	60	59	60	60	54
	Anxiety	Correlation Coefficient	.893**	.793**	1	.593**	.537**	0.214277	.823**	.540**	.427**	.426**	-.374**	0.0556475	-0.118616	-0.0216736	0.0457043	-0.137616	-0.0689177	0.112488
		Sig. (2-tailed)	8.45256e-22	4.36932e-14		5.89618e-07	9.5866e-06	0.100171	6.63881e-16	8.54579e-06	0.000674599	0.000686268	0.00356884	0.678219	0.366705	0.869439	0.73105	0.294389	0.600816	0.418027
		N	60	60	60	60	60	60	60	60	60	60	59	58	60	60	59	60	60	54
	Fatigue	Correlation Coefficient	.664**	.491**	.593**	1	.510**	.361**	.826**	.540**	.372**	.475**	-.304*	-0.170671	0.121402	0.161718	0.0776575	0.0897359	-0.0643602	0.0724234
		Sig. (2-tailed)	7.58457e-09	6.86325e-05	5.89618e-07		3.10244e-05	0.00460046	4.36107e-16	8.51726e-06	0.00345892	0.000123925	0.0190925	0.200223	0.355477	0.217032	0.558803	0.495336	0.625159	0.602762
		N	60	60	60	60	60	60	60	60	60	60	59	58	60	60	59	60	60	54
	Recoded EXPERIENCING POOR MEMORY	Correlation Coefficient	.654**	.517**	.537**	.510**	1	0.176577	.582**	.370**	.372**	0.0866078	-.268*	-0.168018	0.0136041	0.0208802	-0.143478	-0.0582457	0.115852	-0.0433759
		Sig. (2-tailed)	1.46584e-08	2.31774e-05	9.5866e-06	3.10244e-05		0.177139	1.05056e-06	0.00365072	0.0034362	0.510547	0.0400593	0.20741	0.917832	0.874179	0.278313	0.65845	0.378056	0.75547
		N	60	60	60	60	60	60	60	60	60	60	59	58	60	60	59	60	60	54
	Recoded DIFFICULY SLEEPING	Correlation Coefficient	.457**	0.24214	0.214277	.361**	0.176577	1	.411**	.449**	0.120627	.260*	-0.191388	0.204705	-0.0680858	0.12587	0.181368	-0.247068	-0.11369	0.237388
		Sig. (2-tailed)	0.000244453	0.0623221	0.100171	0.00460046	0.177139		0.00111875	0.000319395	0.358579	0.045147	0.146478	0.123213	0.605228	0.337914	0.169212	0.0570219	0.387081	0.0839125
		N	60	60	60	60	60	60	60	60	60	60	59	58	60	60	59	60	60	54
	Total MENQOL score	Correlation Coefficient	.898**	.738**	.823**	.826**	.582**	.411**	1	.681**	.499**	.628**	-.334**	0.00171579	-0.0748995	0.133081	0.0888591	-0.12318	-0.0347284	0.171984
		Sig. (2-tailed)	2.36998e-22	1.67881e-11	6.63881e-16	4.36107e-16	1.05056e-06	0.00111875		2.11562e-09	4.98137e-05	7.68176e-08	0.00973427	0.989801	0.569516	0.310737	0.503328	0.348422	0.792223	0.21367
		N	60	60	60	60	60	60	60	60	60	60	59	58	60	60	59	60	60	54
	total vasomotor score	Correlation Coefficient	.607**	.486**	.540**	.540**	.370**	.449**	.681**	1	0.225345	.435**	-.358**	0.0603575	-0.10558	0.00428702	0.0974503	-0.168084	-0.128529	.304*
		Sig. (2-tailed)	2.75265e-07	8.39515e-05	8.54579e-06	8.51726e-06	0.00365072	0.000319395	2.11562e-09		0.0834272	0.000518982	0.00532672	0.652657	0.422055	0.974066	0.462787	0.199234	0.327726	0.0252885
		N	60	60	60	60	60	60	60	60	60	60	59	58	60	60	59	60	60	54
	Recoded WEIGHT GAIN	Correlation Coefficient	.476**	.437**	.427**	.372**	.372**	0.120627	.499**	0.225345	1	.368**	-.350**	0.181102	-0.186325	-0.125481	-0.0133582	0.0115903	.302*	0.116714
		Sig. (2-tailed)	0.000120354	0.000474621	0.000674599	0.00345892	0.0034362	0.358579	4.98137e-05	0.0834272		0.00377487	0.00658659	0.173677	0.154036	0.339421	0.920015	0.929962	0.0189229	0.400642
		N	60	60	60	60	60	60	60	60	60	60	59	58	60	60	59	60	60	54
	Total sexual symptom score	Correlation Coefficient	.443**	.427**	.426**	.475**	0.0866078	.260*	.628**	.435**	.368**	1	-0.201104	0.142752	-0.0966015	0.019122	0.156653	-0.0484551	0.0721631	0.177284
		Sig. (2-tailed)	0.000389872	0.00065992	0.000686268	0.000123925	0.510547	0.045147	7.68176e-08	0.000518982	0.00377487		0.126685	0.285076	0.462796	0.884698	0.236072	0.713132	0.58374	0.199678
		N	60	60	60	60	60	60	60	60	60	60	59	58	60	60	59	60	60	54
	Average Attitude Score	Correlation Coefficient	-.390**	-.309*	-.374**	-.304*	-.268*	-0.191388	-.334**	-.358**	-.350**	-0.201104	1	-0.0365616	0.0238936	0.138612	-0.213768	0.135011	0.198105	-0.129815
		Sig. (2-tailed)	0.00229034	0.0171119	0.00356884	0.0190925	0.0400593	0.146478	0.00973427	0.00532672	0.00658659	0.126685		0.787153	0.857444	0.295109	0.107124	0.307954	0.132564	0.354206
		N	59	59	59	59	59	59	59	59	59	59	59	57	59	59	58	59	59	53
	Age in Years	Correlation Coefficient	-0.00593056	-0.0717688	0.0556475	-0.170671	-0.168018	0.204705	0.00171579	0.0603575	0.181102	0.142752	-0.0365616	1	-.333*	0.0968948	0.246654	-0.124849	0.110274	.441**
		Sig. (2-tailed)	0.964759	0.592396	0.678219	0.200223	0.20741	0.123213	0.989801	0.652657	0.173677	0.285076	0.787153		0.0106726	0.46933	0.0643672	0.350414	0.409909	0.000837532
		N	58	58	58	58	58	58	58	58	58	58	57	58	58	58	57	58	58	54
	Employment	Correlation Coefficient	-0.120287	-0.109725	-0.118616	0.121402	0.0136041	-0.0680858	-0.0748995	-0.10558	-0.186325	-0.0966015	0.0238936	-.333*	1	0.175412	-0.0847744	.360**	-0.0597614	-0.152379
		Sig. (2-tailed)	0.359947	0.403961	0.366705	0.355477	0.917832	0.605228	0.569516	0.422055	0.154036	0.462796	0.857444	0.0106726		0.18006	0.523225	0.00469073	0.650133	0.271338
		N	60	60	60	60	60	60	60	60	60	60	59	58	60	60	59	60	60	54
	Menopausal Status	Correlation Coefficient	0.0354497	0.036233	-0.0216736	0.161718	0.0208802	0.12587	0.133081	0.00428702	-0.125481	0.019122	0.138612	0.0968948	0.175412	1	-0.0127515	0.092934	-0.104828	0.0206268
		Sig. (2-tailed)	0.788006	0.783435	0.869439	0.217032	0.874179	0.337914	0.310737	0.974066	0.339421	0.884698	0.295109	0.46933	0.18006		0.923636	0.480032	0.425383	0.882308
		N	60	60	60	60	60	60	60	60	60	60	59	58	60	60	59	60	60	54
	Marital Status	Correlation Coefficient	0.0173154	-0.0437741	0.0457043	0.0776575	-0.143478	0.181368	0.0888591	0.0974503	-0.0133582	0.156653	-0.213768	0.246654	-0.0847744	-0.0127515	1	-0.20361	-0.119075	0.240061
		Sig. (2-tailed)	0.896435	0.742005	0.73105	0.558803	0.278313	0.169212	0.503328	0.462787	0.920015	0.236072	0.107124	0.0643672	0.523225	0.923636		0.121924	0.369043	0.0833774
		N	59	59	59	59	59	59	59	59	59	59	58	57	59	59	59	59	59	53
	Education Level	Correlation Coefficient	-0.148928	-0.154612	-0.137616	0.0897359	-0.0582457	-0.247068	-0.12318	-0.168084	0.0115903	-0.0484551	0.135011	-0.124849	.360**	0.092934	-0.20361	1	0.0178098	-0.149654
		Sig. (2-tailed)	0.256094	0.238185	0.294389	0.495336	0.65845	0.0570219	0.348422	0.199234	0.929962	0.713132	0.307954	0.350414	0.00469073	0.480032	0.121924		0.892562	0.280103
		N	60	60	60	60	60	60	60	60	60	60	59	58	60	60	59	60	60	54
	Smoking	Correlation Coefficient	-0.121741	-0.0849289	-0.0689177	-0.0643602	0.115852	-0.11369	-0.0347284	-0.128529	.302*	0.0721631	0.198105	0.110274	-0.0597614	-0.104828	-0.119075	0.0178098	1	0.0136978
		Sig. (2-tailed)	0.354126	0.518807	0.600816	0.625159	0.378056	0.387081	0.792223	0.327726	0.0189229	0.58374	0.132564	0.409909	0.650133	0.425383	0.369043	0.892562		0.921688
		N	60	60	60	60	60	60	60	60	60	60	59	58	60	60	59	60	60	54
	Time since last period	Correlation Coefficient	0.115619	0.121158	0.112488	0.0724234	-0.0433759	0.237388	0.171984	.304*	0.116714	0.177284	-0.129815	.441**	-0.152379	0.0206268	0.240061	-0.149654	0.0136978	1
		Sig. (2-tailed)	0.405106	0.382817	0.418027	0.602762	0.75547	0.0839125	0.21367	0.0252885	0.400642	0.199678	0.354206	0.000837532	0.271338	0.882308	0.0833774	0.280103	0.921688
		N	54	54	54	54	54	54	54	54	54	54	53	54	54	54	53	54	54	54
**. Correlation is significant at the 0.01 level (2-tailed).
*. Correlation is significant at the 0.05 level (2-tailed).

## Sheet: Regression predicting ATMS
Regression
Notes
Output Created		30-JUN-2020 11:36:35
Comments
Input	Data	C:\Users\Amira Ali\Desktop\Desktop 2020 1 23\NEW studies for planned reviewes\Afaf\VIP Emarati data\data I recoded\MENQOL Data Decoded Version.sav
	Active Dataset	DataSet1
	Filter	<none>
	Weight	<none>
	Split File	<none>
	N of Rows in Working Data File	60
Missing Value Handling	Definition of Missing	User-defined missing values are treated as missing.
	Cases Used	Statistics are based on cases with no missing values for any variable used.
Syntax		REGRESSION /DESCRIPTIVES MEAN STDDEV CORR SIG N /MISSING LISTWISE /STATISTICS COEFF OUTS CI(95) R ANOVA COLLIN TOL CHANGE ZPP /CRITERIA=PIN(.05) POUT(.10) /NOORIGIN /DEPENDENT AverageAttitudeScore /METHOD=BACKWARD TotalVasomotorSymp PsychologicalDistress TotalAnxSymp TotalMENQOL Re.QA20.1 /SCATTERPLOT=(*ZRESID ,*ZPRED) /RESIDUALS HISTOGRAM(ZRESID) NORMPROB(ZRESID) /SAVE COOK.
Resources	Processor Time	00:00:00.50
	Elapsed Time	00:00:00.57
	Memory Required	8244 bytes
	Additional Memory Required for Residual Plots	880 bytes
Variables Created or Modified	COO_1	Cook's Distance
Descriptive Statistics
	Mean	Std. Deviation	N
Average Attitude Score	2.44636	0.266211	59
total vasomotor score	9.81356	5.81756	59
Psychological distress	26.5254	15.5933	59
Anxiety	6.42373	4.36761	59
Total MENQOL score	94.0169	45.3718	59
Recoded WEIGHT GAIN	3.91525	2.47253	59
Correlations
		Average Attitude Score	total vasomotor score	Psychological distress	Anxiety	Total MENQOL score	Recoded WEIGHT GAIN
Pearson Correlation	Average Attitude Score	1	-0.373124	-0.335544	-0.308858	-0.31323	-0.300879
	total vasomotor score	-0.373124	1	0.59257	0.567724	0.690116	0.218235
	Psychological distress	-0.335544	0.59257	1	0.898929	0.928469	0.514104
	Anxiety	-0.308858	0.567724	0.898929	1	0.883495	0.439246
	Total MENQOL score	-0.31323	0.690116	0.928469	0.883495	1	0.531011
	Recoded WEIGHT GAIN	-0.300879	0.218235	0.514104	0.439246	0.531011	1
Sig. (1-tailed)	Average Attitude Score		0.00180364	0.00468826	0.00865306	0.0078543	0.0102904
	total vasomotor score	0.00180364		3.81898e-07	1.37078e-06	7.39895e-10	0.0484062
	Psychological distress	0.00468826	3.81898e-07		2.16259e-22	1.71316e-26	1.55734e-05
	Anxiety	0.00865306	1.37078e-06	2.16259e-22		1.0003e-20	0.000250309
	Total MENQOL score	0.0078543	7.39895e-10	1.71316e-26	1.0003e-20		7.56616e-06
	Recoded WEIGHT GAIN	0.0102904	0.0484062	1.55734e-05	0.000250309	7.56616e-06
N	Average Attitude Score	59	59	59	59	59	59
	total vasomotor score	59	59	59	59	59	59
	Psychological distress	59	59	59	59	59	59
	Anxiety	59	59	59	59	59	59
	Total MENQOL score	59	59	59	59	59	59
	Recoded WEIGHT GAIN	59	59	59	59	59	59
Variables Entered/Removeda
Model	Variables Entered	Variables Removed	Method
1	Recoded WEIGHT GAIN, total vasomotor score, Anxiety, Psychological distress, Total MENQOL scoreb		Enter
2		Anxiety	Backward (criterion: Probability of F-to-remove >= .100).
3		Psychological distress	Backward (criterion: Probability of F-to-remove >= .100).
4		Total MENQOL score	Backward (criterion: Probability of F-to-remove >= .100).
a. Dependent Variable: Average Attitude Score
b. All requested variables entered.
Model Summarye
Model	R	R Square	Adjusted R Square	Std. Error of the Estimate	Change Statistics
					R Square Change	F Change	df1	df2	Sig. F Change
1	.469a	0.220276	0.146717	0.245908	0.220276	2.99455	5	53	0.0187452
2	.466b	0.217041	0.159044	0.244125	-0.00323436	0.219849	1	53	0.641078
3	.439c	0.192529	0.148486	0.245653	-0.0245119	1.69057	1	54	0.199049
4	.436d	0.189788	0.160852	0.243863	-0.00274105	0.186704	1	55	0.667364
a. Predictors: (Constant), Recoded WEIGHT GAIN, total vasomotor score, Anxiety, Psychological distress, Total MENQOL score
b. Predictors: (Constant), Recoded WEIGHT GAIN, total vasomotor score, Psychological distress, Total MENQOL score
c. Predictors: (Constant), Recoded WEIGHT GAIN, total vasomotor score, Total MENQOL score
d. Predictors: (Constant), Recoded WEIGHT GAIN, total vasomotor score
e. Dependent Variable: Average Attitude Score
ANOVAa
Model		Sum of Squares	df	Mean Square	F	Sig.
1	Regression	0.905414	5	0.181083	2.99455	.019b
	Residual	3.20495	53	0.0604708
	Total	4.11037	58
2	Regression	0.892119	4	0.22303	3.74229	.009c
	Residual	3.21825	54	0.0595972
	Total	4.11037	58
3	Regression	0.791367	3	0.263789	4.37131	.008d
	Residual	3.319	55	0.0603455
	Total	4.11037	58
4	Regression	0.7801	2	0.39005	6.55887	.003e
	Residual	3.33027	56	0.0594691
	Total	4.11037	58
a. Dependent Variable: Average Attitude Score
b. Predictors: (Constant), Recoded WEIGHT GAIN, total vasomotor score, Anxiety, Psychological distress, Total MENQOL score
c. Predictors: (Constant), Recoded WEIGHT GAIN, total vasomotor score, Psychological distress, Total MENQOL score
d. Predictors: (Constant), Recoded WEIGHT GAIN, total vasomotor score, Total MENQOL score
e. Predictors: (Constant), Recoded WEIGHT GAIN, total vasomotor score
Coefficientsa
Model		Unstandardized Coefficients		Standardized Coefficients	t	Sig.	95.0% Confidence Interval for B		Correlations			Collinearity Statistics
		B	Std. Error	Beta			Lower Bound	Upper Bound	Zero-order	Partial	Part	Tolerance	VIF
1	(Constant)	2.64846	0.0815915		32.46	1.18861e-36	2.48481	2.81211
	total vasomotor score	-0.0191845	0.00804365	-0.419242	-2.38505	0.0206854	-0.035318	-0.00305097	-0.373124	-0.31133	-0.289288	0.476136	2.10024
	Psychological distress	-0.0059938	0.00633268	-0.351086	-0.946487	0.348196	-0.0186955	0.00670794	-0.335544	-0.128925	-0.114801	0.106922	9.35258
	Anxiety	-0.00838079	0.0178741	-0.1375	-0.46888	0.641078	-0.0442316	0.02747	-0.308858	-0.0642725	-0.0568715	0.171074	5.84542
	Total MENQOL score	0.0033243	0.00236259	0.566578	1.40706	0.165248	-0.00141446	0.00806305	-0.31323	0.189762	0.170665	0.0907336	11.0213
	Recoded WEIGHT GAIN	-0.0290008	0.0160319	-0.269355	-1.80895	0.0761322	-0.0611567	0.00315499	-0.300879	-0.241146	-0.219411	0.663543	1.50706
2	(Constant)	2.65539	0.079661		33.3336	1.06217e-37	2.49568	2.8151
	total vasomotor score	-0.0188853	0.00796016	-0.412703	-2.37247	0.0212611	-0.0348444	-0.00292612	-0.373124	-0.307237	-0.285676	0.479151	2.08702
	Psychological distress	-0.00731727	0.00562773	-0.428608	-1.30022	0.199049	-0.0186002	0.00396564	-0.335544	-0.174231	-0.156563	0.133431	7.4945
	Total MENQOL score	0.00297824	0.00222808	0.507597	1.33668	0.18693	-0.00148879	0.00744526	-0.31323	0.178963	0.160954	0.100546	9.9457
	Recoded WEIGHT GAIN	-0.027994	0.0157722	-0.260004	-1.77489	0.0815517	-0.0596154	0.00362737	-0.300879	-0.234781	-0.21372	0.675663	1.48003
3	(Constant)	2.67881	0.0780821		34.3077	8.07905e-39	2.52233	2.83529
	total vasomotor score	-0.0171421	0.00789555	-0.374608	-2.1711	0.0342555	-0.0329651	-0.00131902	-0.373124	-0.280959	-0.263065	0.493141	2.02782
	Total MENQOL score	0.000503786	0.00116592	0.085863	0.432092	0.667364	-0.00183278	0.00284035	-0.31323	0.0581646	0.052355	0.371796	2.68965
	Recoded WEIGHT GAIN	-0.0285019	0.0158661	-0.264721	-1.79641	0.0779224	-0.0602982	0.00329439	-0.300879	-0.235419	-0.217664	0.676078	1.47912
4	(Constant)	2.68847	0.074269		36.1991	1.54154e-40	2.53969	2.83725
	total vasomotor score	-0.014773	0.00564011	-0.322837	-2.61928	0.0113169	-0.0260715	-0.00347453	-0.373124	-0.330364	-0.315056	0.952374	1.05001
	Recoded WEIGHT GAIN	-0.0248093	0.0132705	-0.230425	-1.86951	0.0667835	-0.0513933	0.00177465	-0.300879	-0.242375	-0.224871	0.952374	1.05001
a. Dependent Variable: Average Attitude Score
Collinearity Diagnosticsa
Model		Eigenvalue	Condition Index	Variance Proportions
				(Constant)	total vasomotor score	Psychological distress	Anxiety	Total MENQOL score	Recoded WEIGHT GAIN
1	1	5.43612	1	0.00448912	0.00363617	0.00087798	0.00166309	0.000562565	0.00528438
	2	0.230452	4.85685	0.106154	0.0655755	0.0055997	0.0317679	0.00123757	0.418482
	3	0.191387	5.32952	0.302707	0.163109	0.0107404	0.0397484	0.000350612	0.142808
	4	0.101044	7.3348	0.443526	0.515883	0.00747618	0.044328	0.00035979	0.312033
	5	0.0285073	13.8091	0.0345815	0.0553063	0.378107	0.872976	0.0621959	0.0831797
	6	0.0124917	20.8609	0.108542	0.19649	0.597198	0.00951677	0.935294	0.0382131
2	1	4.53336	1	0.00684156	0.00529725	0.00154745		0.000888954	0.00786957
	2	0.215434	4.58725	0.00288854	0.207872	0.00145781		0.00122264	0.537691
	3	0.152222	5.45722	0.749872	0.000107172	0.0461385		0.00648021	0.0281625
	4	0.086422	7.24266	0.140448	0.600214	0.102056		0.0135031	0.394459
	5	0.0125621	18.9967	0.09995	0.186509	0.8488		0.977905	0.0318175
3	1	3.60936	1	0.0116417	0.00863876			0.00509425	0.0125456
	2	0.214091	4.10597	2.96445e-05	0.235656			0.00408678	0.523731
	3	0.128517	5.29951	0.972407	0.107958			0.0299417	0.133246
	4	0.0480332	8.6685	0.0159215	0.647747			0.960877	0.330478
4	1	2.66643	1	0.0236317	0.030225				0.0327522
	2	0.211387	3.55161	0.00479108	0.50951				0.702962
	3	0.122184	4.67152	0.971577	0.460265				0.264286
a. Dependent Variable: Average Attitude Score
Excluded Variablesa
Model		Beta In	t	Sig.	Partial Correlation	Collinearity Statistics
						Tolerance	VIF	Minimum Tolerance
2	Anxiety	-.137b	-0.46888	0.641078	-0.0642725	0.171074	5.84542	0.0907336
3	Anxiety	-.261c	-0.996025	0.32368	-0.134314	0.213488	4.68411	0.138458
	Psychological distress	-.429c	-1.30022	0.199049	-0.174231	0.133431	7.4945	0.100546
4	Anxiety	-.042d	-0.265279	0.791786	-0.0357473	0.573271	1.74438	0.573271
	Psychological distress	-.052d	-0.302618	0.763322	-0.0407711	0.493398	2.02676	0.493398
	Total MENQOL score	.086d	0.432092	0.667364	0.0581646	0.371796	2.68965	0.371796
a. Dependent Variable: Average Attitude Score
b. Predictors in the Model: (Constant), Recoded WEIGHT GAIN, total vasomotor score, Psychological distress, Total MENQOL score
c. Predictors in the Model: (Constant), Recoded WEIGHT GAIN, total vasomotor score, Total MENQOL score
d. Predictors in the Model: (Constant), Recoded WEIGHT GAIN, total vasomotor score
Residuals Statisticsa
	Minimum	Maximum	Mean	Std. Deviation	N
Predicted Value	2.22408	2.61934	2.44636	0.115974	59
Std. Predicted Value	-1.91662	1.49156	8.27963e-16	1	59
Standard Error of Predicted Value	0.0321329	0.0795759	0.0539203	0.0108839	59
Adjusted Predicted Value	2.20682	2.6293	2.44825	0.116747	59
Residual	-0.648085	0.557394	-3.23188e-16	0.239621	59
Std. Residual	-2.65758	2.28569	-1.35014e-15	0.982607	59
Stud. Residual	-2.73043	2.33507	-0.00376026	1.01155	59
Deleted Residual	-0.684104	0.581737	-0.00188862	0.254015	59
Stud. Deleted Residual	-2.90631	2.43574	-0.00748906	1.03661	59
Mahal. Distance	0.023965	5.19285	1.9661	1.17113	59
Cook's Distance	6.73557e-07	0.215246	0.0202539	0.0397972	59
Centered Leverage Value	0.00041319	0.0895318	0.0338983	0.0201919	59
a. Dependent Variable: Average Attitude Score
Charts

## Sheet: ATMS predict no psych Vars
Regression
Descriptive Statistics
	Mean	Std. Deviation	N
Psychological distress	26.5254	15.5933	59
total vasomotor score	9.81356	5.81756	59
Total sexual symptom score	8.50847	6.60296	59
Fatigue	7.59322	4.37516	59
Recoded WEIGHT GAIN	3.91525	2.47253	59
Average Attitude Score	2.44636	0.266211	59
Correlations
		Psychological distress	total vasomotor score	Total sexual symptom score	Fatigue	Recoded WEIGHT GAIN	Average Attitude Score
Pearson Correlation	Psychological distress	1	0.59257	0.559839	0.689576	0.514104	-0.335544
	total vasomotor score	0.59257	1	0.453147	0.557169	0.218235	-0.373124
	Total sexual symptom score	0.559839	0.453147	1	0.4913	0.375478	-0.261124
	Fatigue	0.689576	0.557169	0.4913	1	0.371304	-0.270533
	Recoded WEIGHT GAIN	0.514104	0.218235	0.375478	0.371304	1	-0.300879
	Average Attitude Score	-0.335544	-0.373124	-0.261124	-0.270533	-0.300879	1
Sig. (1-tailed)	Psychological distress		3.81898e-07	2.01288e-06	7.71059e-10	1.55734e-05	0.00468826
	total vasomotor score	3.81898e-07		0.000156672	2.28747e-06	0.0484062	0.00180364
	Total sexual symptom score	2.01288e-06	0.000156672		3.88834e-05	0.00169245	0.0228788
	Fatigue	7.71059e-10	2.28747e-06	3.88834e-05		0.00189397	0.019116
	Recoded WEIGHT GAIN	1.55734e-05	0.0484062	0.00169245	0.00189397		0.0102904
	Average Attitude Score	0.00468826	0.00180364	0.0228788	0.019116	0.0102904
N	Psychological distress	59	59	59	59	59	59
	total vasomotor score	59	59	59	59	59	59
	Total sexual symptom score	59	59	59	59	59	59
	Fatigue	59	59	59	59	59	59
	Recoded WEIGHT GAIN	59	59	59	59	59	59
	Average Attitude Score	59	59	59	59	59	59
Variables Entered/Removeda
Model	Variables Entered	Variables Removed	Method
1	Average Attitude Score, Total sexual symptom score, Recoded WEIGHT GAIN, total vasomotor score, Fatigueb		Enter
2		Average Attitude Score	Backward (criterion: Probability of F-to-remove >= .100).
3		Total sexual symptom score	Backward (criterion: Probability of F-to-remove >= .100).
a. Dependent Variable: Psychological distress
b. All requested variables entered.
Model Summaryd
Model	R	R Square	Adjusted R Square	Std. Error of the Estimate	Change Statistics
					R Square Change	F Change	df1	df2	Sig. F Change
1	.795a	0.632434	0.597758	9.88965	0.632434	18.2384	5	53	1.72902e-10
2	.795b	0.631978	0.604717	9.80373	-0.00045624	0.0657862	1	53	0.798567
3	.783c	0.613695	0.592623	9.95257	-0.0182836	2.68275	1	54	0.107255
a. Predictors: (Constant), Average Attitude Score, Total sexual symptom score, Recoded WEIGHT GAIN, total vasomotor score, Fatigue
b. Predictors: (Constant), Total sexual symptom score, Recoded WEIGHT GAIN, total vasomotor score, Fatigue
c. Predictors: (Constant), Recoded WEIGHT GAIN, total vasomotor score, Fatigue
d. Dependent Variable: Psychological distress
ANOVAa
Model		Sum of Squares	df	Mean Square	F	Sig.
1	Regression	8919.04	5	1783.81	18.2384	.000b
	Residual	5183.67	53	97.8051
	Total	14102.7	58
2	Regression	8912.61	4	2228.15	23.1826	.000c
	Residual	5190.11	54	96.1131
	Total	14102.7	58
3	Regression	8654.76	3	2884.92	29.1248	.000d
	Residual	5447.95	55	99.0537
	Total	14102.7	58
a. Dependent Variable: Psychological distress
b. Predictors: (Constant), Average Attitude Score, Total sexual symptom score, Recoded WEIGHT GAIN, total vasomotor score, Fatigue
c. Predictors: (Constant), Total sexual symptom score, Recoded WEIGHT GAIN, total vasomotor score, Fatigue
d. Predictors: (Constant), Recoded WEIGHT GAIN, total vasomotor score, Fatigue
Coefficientsa
Model		Unstandardized Coefficients		Standardized Coefficients	t	Sig.	95.0% Confidence Interval for B		Correlations			Collinearity Statistics
		B	Std. Error	Beta			Lower Bound	Upper Bound	Zero-order	Partial	Part	Tolerance	VIF
1	(Constant)	3.82845	14.9164		0.256661	0.798434	-26.09	33.7469
	total vasomotor score	0.663645	0.288141	0.247593	2.30319	0.0252213	0.0857072	1.24158	0.59257	0.301633	0.191805	0.600126	1.66632
	Total sexual symptom score	0.387853	0.240423	0.164236	1.61321	0.112638	-0.0943741	0.87008	0.559839	0.216344	0.134345	0.669122	1.4945
	Fatigue	1.31972	0.387934	0.370286	3.40191	0.00128005	0.541619	2.09781	0.689576	0.423348	0.283304	0.585371	1.70832
	Recoded WEIGHT GAIN	1.60043	0.597037	0.25377	2.68062	0.00977199	0.402925	2.79794	0.514104	0.345532	0.223236	0.773836	1.29226
	Average Attitude Score	-1.39095	5.42305	-0.0237465	-0.256488	0.798567	-12.2682	9.4863	-0.335544	-0.0352095	-0.0213598	0.809086	1.23596
2	(Constant)	0.0868236	3.08603		0.0281344	0.977659	-6.1003	6.27395
	total vasomotor score	0.683276	0.275376	0.254918	2.48125	0.0162374	0.131181	1.23537	0.59257	0.319911	0.204838	0.645686	1.54874
	Total sexual symptom score	0.390109	0.238174	0.165191	1.63791	0.107255	-0.0874023	0.86762	0.559839	0.217553	0.135217	0.670019	1.4925
	Fatigue	1.3195	0.384562	0.370225	3.43117	0.00115962	0.548499	2.0905	0.689576	0.423077	0.283258	0.585374	1.70831
	Recoded WEIGHT GAIN	1.63329	0.578064	0.25898	2.82544	0.0066041	0.47434	2.79224	0.514104	0.358881	0.233253	0.811186	1.23276
3	(Constant)	0.200455	3.1321		0.0640002	0.949202	-6.07641	6.47732
	total vasomotor score	0.79687	0.270546	0.297297	2.94541	0.00472023	0.254683	1.33906	0.59257	0.369114	0.246848	0.689413	1.45051
	Fatigue	1.47638	0.378098	0.414244	3.90477	0.000260012	0.718658	2.23411	0.689576	0.465887	0.327249	0.624089	1.60234
	Recoded WEIGHT GAIN	1.86306	0.569299	0.295413	3.27254	0.00184481	0.722156	3.00396	0.514104	0.403712	0.274264	0.861946	1.16017
a. Dependent Variable: Psychological distress
Collinearity Diagnosticsa
Model		Eigenvalue	Condition Index	Variance Proportions
				(Constant)	total vasomotor score	Total sexual symptom score	Fatigue	Recoded WEIGHT GAIN	Average Attitude Score
1	1	5.20681	1	0.000253926	0.00492281	0.0073673	0.004738	0.00665619	0.000307075
	2	0.302984	4.14549	0.00522558	0.019217	0.347382	0.0177145	3.07321e-05	0.00889322
	3	0.218085	4.88623	0.000209487	0.187528	0.00498585	0.0210719	0.683042	0.000370662
	4	0.162969	5.65241	0.00223562	0.148567	0.638871	0.155875	0.150367	0.00495561
	5	0.104983	7.0425	1.71606e-06	0.544165	8.59052e-05	0.800141	0.0906478	0.00020778
	6	0.00416788	35.345	0.992074	0.0956001	0.00130707	0.000459753	0.0692562	0.985266
2	1	4.33534	1	0.00802878	0.0077584	0.011005	0.00694167	0.0101816
	2	0.229963	4.34193	0.0842513	0.0652891	0.378944	0.00678928	0.432736
	3	0.208952	4.555	0.0868523	0.196568	0.458803	0.0345576	0.230991
	4	0.122397	5.9515	0.729026	0.0305334	0.147538	0.357224	0.148902
	5	0.103348	6.4768	0.0918416	0.699852	0.0037094	0.594488	0.17719
3	1	3.54547	1	0.0122993	0.0124545		0.0111191	0.0163659
	2	0.220064	4.01386	0.00181092	0.259268		0.04198	0.678619
	3	0.130967	5.20302	0.913601	0.0155709		0.251286	0.139054
	4	0.103498	5.85291	0.072289	0.712707		0.695615	0.165961
a. Dependent Variable: Psychological distress
Excluded Variablesa
Model		Beta In	t	Sig.	Partial Correlation	Collinearity Statistics
						Tolerance	VIF	Minimum Tolerance
2	Average Attitude Score	-.024b	-0.256488	0.798567	-0.0352095	0.809086	1.23596	0.585371
3	Average Attitude Score	-.029c	-0.311132	0.756898	-0.0423018	0.81017	1.23431	0.624057
	Total sexual symptom score	.165c	1.63791	0.107255	0.217553	0.670019	1.4925	0.585374
a. Dependent Variable: Psychological distress
b. Predictors in the Model: (Constant), Total sexual symptom score, Recoded WEIGHT GAIN, total vasomotor score, Fatigue
c. Predictors in the Model: (Constant), Recoded WEIGHT GAIN, total vasomotor score, Fatigue
Residuals Statisticsa
	Minimum	Maximum	Mean	Std. Deviation	N
Predicted Value	7.40689	51.5943	26.2599	12.285	60
Std. Predicted Value	-1.5651	2.05221	-0.021736	1.00568	60
Standard Error of Predicted Value	1.42321	4.72406	2.51535	0.61326	60
Adjusted Predicted Value	6.34577	49.9244	26.1753	12.1654	60
Residual	-20.7791	26.5001	0.190094	9.72144	60
Std. Residual	-2.08781	2.66264	0.0191	0.976776	60
Stud. Residual	-2.1374	2.72153	0.0225514	1.01654	60
Deleted Residual	-21.7779	28.2462	0.274692	10.5631	60
Stud. Deleted Residual	-2.21173	2.89892	0.0275076	1.0417	60
Mahal. Distance	0.202986	12.0843	2.93617	2.20275	60
Cook's Distance	6.11501e-11	0.453679	0.0229604	0.0615614	60
Centered Leverage Value	0.00349975	0.20835	0.050613	0.0379823	60
a. Dependent Variable: Psychological distress
Charts
Regression
Descriptive Statistics
	Mean	Std. Deviation	N
Depression	10.2712	7.47601	59
total vasomotor score	9.81356	5.81756	59
Total sexual symptom score	8.50847	6.60296	59
Fatigue	7.59322	4.37516	59
Recoded WEIGHT GAIN	3.91525	2.47253	59
Average Attitude Score	2.44636	0.266211	59
Correlations
		Depression	total vasomotor score	Total sexual symptom score	Fatigue	Recoded WEIGHT GAIN	Average Attitude Score
Pearson Correlation	Depression	1	0.512968	0.579045	0.602765	0.496551	-0.323846
	total vasomotor score	0.512968	1	0.453147	0.557169	0.218235	-0.373124
	Total sexual symptom score	0.579045	0.453147	1	0.4913	0.375478	-0.261124
	Fatigue	0.602765	0.557169	0.4913	1	0.371304	-0.270533
	Recoded WEIGHT GAIN	0.496551	0.218235	0.375478	0.371304	1	-0.300879
	Average Attitude Score	-0.323846	-0.373124	-0.261124	-0.270533	-0.300879	1
Sig. (1-tailed)	Depression		1.6325e-05	7.75784e-07	2.19024e-07	3.16775e-05	0.00617268
	total vasomotor score	1.6325e-05		0.000156672	2.28747e-06	0.0484062	0.00180364
	Total sexual symptom score	7.75784e-07	0.000156672		3.88834e-05	0.00169245	0.0228788
	Fatigue	2.19024e-07	2.28747e-06	3.88834e-05		0.00189397	0.019116
	Recoded WEIGHT GAIN	3.16775e-05	0.0484062	0.00169245	0.00189397		0.0102904
	Average Attitude Score	0.00617268	0.00180364	0.0228788	0.019116	0.0102904
N	Depression	59	59	59	59	59	59
	total vasomotor score	59	59	59	59	59	59
	Total sexual symptom score	59	59	59	59	59	59
	Fatigue	59	59	59	59	59	59
	Recoded WEIGHT GAIN	59	59	59	59	59	59
	Average Attitude Score	59	59	59	59	59	59
Variables Entered/Removeda
Model	Variables Entered	Variables Removed	Method
1	Average Attitude Score, Total sexual symptom score, Recoded WEIGHT GAIN, total vasomotor score, Fatigueb		Enter
2		Average Attitude Score	Backward (criterion: Probability of F-to-remove >= .100).
3		total vasomotor score	Backward (criterion: Probability of F-to-remove >= .100).
a. Dependent Variable: Depression
b. All requested variables entered.
Model Summaryd
Model	R	R Square	Adjusted R Square	Std. Error of the Estimate	Change Statistics
					R Square Change	F Change	df1	df2	Sig. F Change
1	.736a	0.541721	0.498487	5.29433	0.541721	12.53	5	53	4.80506e-08
2	.735b	0.540213	0.506155	5.2537	-0.00150752	0.174345	1	53	0.677966
3	.720c	0.518396	0.492126	5.3278	-0.0218176	2.56239	1	54	0.115268
a. Predictors: (Constant), Average Attitude Score, Total sexual symptom score, Recoded WEIGHT GAIN, total vasomotor score, Fatigue
b. Predictors: (Constant), Total sexual symptom score, Recoded WEIGHT GAIN, total vasomotor score, Fatigue
c. Predictors: (Constant), Total sexual symptom score, Recoded WEIGHT GAIN, Fatigue
d. Dependent Variable: Depression
ANOVAa
Model		Sum of Squares	df	Mean Square	F	Sig.
1	Regression	1756.08	5	351.215	12.53	.000b
	Residual	1485.59	53	28.0299
	Total	3241.66	58
2	Regression	1751.19	4	437.797	15.8614	.000c
	Residual	1490.47	54	27.6013
	Total	3241.66	58
3	Regression	1680.46	3	560.154	19.7339	.000d
	Residual	1561.2	55	28.3854
	Total	3241.66	58
a. Dependent Variable: Depression
b. Predictors: (Constant), Average Attitude Score, Total sexual symptom score, Recoded WEIGHT GAIN, total vasomotor score, Fatigue
c. Predictors: (Constant), Total sexual symptom score, Recoded WEIGHT GAIN, total vasomotor score, Fatigue
d. Predictors: (Constant), Total sexual symptom score, Recoded WEIGHT GAIN, Fatigue
Coefficientsa
Model		Unstandardized Coefficients		Standardized Coefficients	t	Sig.	95.0% Confidence Interval for B		Correlations			Collinearity Statistics
		B	Std. Error	Beta			Lower Bound	Upper Bound	Zero-order	Partial	Part	Tolerance	VIF
1	(Constant)	2.07148	7.98534		0.259411	0.796323	-13.9451	18.088
	total vasomotor score	0.219114	0.154254	0.170507	1.42048	0.161325	-0.0902794	0.528508	0.512968	0.191507	0.132088	0.600126	1.66632
	Total sexual symptom score	0.297664	0.128708	0.262903	2.31271	0.0246522	0.0395081	0.555819	0.579045	0.302765	0.215054	0.669122	1.4945
	Fatigue	0.471401	0.207677	0.275877	2.26988	0.0273078	0.0548547	0.887948	0.602765	0.297659	0.211072	0.585371	1.70832
	Recoded WEIGHT GAIN	0.741408	0.319618	0.245204	2.31967	0.024243	0.100335	1.38248	0.496551	0.303592	0.215701	0.773836	1.29226
	Average Attitude Score	-1.21221	2.90318	-0.0431653	-0.417546	0.677966	-7.03524	4.61082	-0.323846	-0.0572603	-0.0388268	0.809086	1.23596
2	(Constant)	-1.18934	1.65377		-0.71917	0.475137	-4.50495	2.12627
	total vasomotor score	0.236223	0.147571	0.18382	1.60075	0.115268	-0.0596383	0.532084	0.512968	0.212842	0.147708	0.645686	1.54874
	Total sexual symptom score	0.29963	0.127635	0.264639	2.34756	0.0225919	0.0437374	0.555522	0.579045	0.304311	0.216619	0.670019	1.4925
	Fatigue	0.471213	0.206082	0.275767	2.28653	0.0261704	0.0580432	0.884383	0.602765	0.297107	0.210988	0.585374	1.70831
	Recoded WEIGHT GAIN	0.770045	0.309778	0.254675	2.4858	0.0160529	0.148978	1.39111	0.496551	0.320437	0.229376	0.811186	1.23276
3	(Constant)	-0.293677	1.57819		-0.186085	0.853063	-3.45643	2.86908
	Total sexual symptom score	0.351085	0.125263	0.310085	2.80278	0.00698368	0.100052	0.602117	0.579045	0.353523	0.262273	0.715394	1.39783
	Fatigue	0.612989	0.188704	0.358737	3.24842	0.00198086	0.234818	0.99116	0.602765	0.401216	0.303973	0.717989	1.39278
	Recoded WEIGHT GAIN	0.746595	0.313795	0.24692	2.37924	0.0208453	0.117735	1.37545	0.496551	0.305481	0.22264	0.813004	1.23001
a. Dependent Variable: Depression
Collinearity Diagnosticsa
Model		Eigenvalue	Condition Index	Variance Proportions
				(Constant)	total vasomotor score	Total sexual symptom score	Fatigue	Recoded WEIGHT GAIN	Average Attitude Score
1	1	5.20681	1	0.000253926	0.00492281	0.0073673	0.004738	0.00665619	0.000307075
	2	0.302984	4.14549	0.00522558	0.019217	0.347382	0.0177145	3.07321e-05	0.00889322
	3	0.218085	4.88623	0.000209487	0.187528	0.00498585	0.0210719	0.683042	0.000370662
	4	0.162969	5.65241	0.00223562	0.148567	0.638871	0.155875	0.150367	0.00495561
	5	0.104983	7.0425	1.71606e-06	0.544165	8.59052e-05	0.800141	0.0906478	0.00020778
	6	0.00416788	35.345	0.992074	0.0956001	0.00130707	0.000459753	0.0692562	0.985266
2	1	4.33534	1	0.00802878	0.0077584	0.011005	0.00694167	0.0101816
	2	0.229963	4.34193	0.0842513	0.0652891	0.378944	0.00678928	0.432736
	3	0.208952	4.555	0.0868523	0.196568	0.458803	0.0345576	0.230991
	4	0.122397	5.9515	0.729026	0.0305334	0.147538	0.357224	0.148902
	5	0.103348	6.4768	0.0918416	0.699852	0.0037094	0.594488	0.17719
3	1	3.48662	1	0.0140412		0.0183424	0.0130679	0.0163039
	2	0.225197	3.93479	0.144013		0.774297	0.000988465	0.178351
	3	0.166883	4.57085	0.211638		0.0561895	0.247654	0.751843
	4	0.121302	5.36127	0.630308		0.151171	0.73829	0.0535022
a. Dependent Variable: Depression
Excluded Variablesa
Model		Beta In	t	Sig.	Partial Correlation	Collinearity Statistics
						Tolerance	VIF	Minimum Tolerance
2	Average Attitude Score	-.043b	-0.417546	0.677966	-0.0572603	0.809086	1.23596	0.585371
3	Average Attitude Score	-.082c	-0.816832	0.417614	-0.110476	0.87051	1.14875	0.707096
	total vasomotor score	.184c	1.60075	0.115268	0.212842	0.645686	1.54874	0.585374
a. Dependent Variable: Depression
b. Predictors in the Model: (Constant), Total sexual symptom score, Recoded WEIGHT GAIN, total vasomotor score, Fatigue
c. Predictors in the Model: (Constant), Total sexual symptom score, Recoded WEIGHT GAIN, Fatigue
Residuals Statisticsa
	Minimum	Maximum	Mean	Std. Deviation	N
Predicted Value	2.73215	23.2108	10.1631	5.40218	60
Std. Predicted Value	-1.4006	2.40392	-0.0200822	1.00362	60
Standard Error of Predicted Value	0.780498	2.42943	1.34575	0.333286	60
Adjusted Predicted Value	2.48325	22.0431	10.2135	5.40398	60
Residual	-11.4538	11.8159	0.0702433	5.17272	60
Std. Residual	-2.14981	2.21778	0.0131843	0.970893	60
Stud. Residual	-2.22046	2.2698	0.00835988	1.01268	60
Deleted Residual	-12.219	12.4817	0.0197846	5.6363	60
Stud. Deleted Residual	-2.30597	2.36244	0.0086181	1.03164	60
Mahal. Distance	0.261682	11.0768	2.93841	2.00367	60
Cook's Distance	4.55377e-06	0.170492	0.0230122	0.0375555	60
Centered Leverage Value	0.00451175	0.190979	0.0506511	0.0345498	60
a. Dependent Variable: Depression
Charts
Regression
Descriptive Statistics
	Mean	Std. Deviation	N
Anxiety	6.42373	4.36761	59
total vasomotor score	9.81356	5.81756	59
Total sexual symptom score	8.50847	6.60296	59
Fatigue	7.59322	4.37516	59
Recoded WEIGHT GAIN	3.91525	2.47253	59
Average Attitude Score	2.44636	0.266211	59
Correlations
		Anxiety	total vasomotor score	Total sexual symptom score	Fatigue	Recoded WEIGHT GAIN	Average Attitude Score
Pearson Correlation	Anxiety	1	0.567724	0.524484	0.663319	0.439246	-0.308858
	total vasomotor score	0.567724	1	0.453147	0.557169	0.218235	-0.373124
	Total sexual symptom score	0.524484	0.453147	1	0.4913	0.375478	-0.261124
	Fatigue	0.663319	0.557169	0.4913	1	0.371304	-0.270533
	Recoded WEIGHT GAIN	0.439246	0.218235	0.375478	0.371304	1	-0.300879
	Average Attitude Score	-0.308858	-0.373124	-0.261124	-0.270533	-0.300879	1
Sig. (1-tailed)	Anxiety		1.37078e-06	1.00436e-05	5.17566e-09	0.000250309	0.00865306
	total vasomotor score	1.37078e-06		0.000156672	2.28747e-06	0.0484062	0.00180364
	Total sexual symptom score	1.00436e-05	0.000156672		3.88834e-05	0.00169245	0.0228788
	Fatigue	5.17566e-09	2.28747e-06	3.88834e-05		0.00189397	0.019116
	Recoded WEIGHT GAIN	0.000250309	0.0484062	0.00169245	0.00189397		0.0102904
	Average Attitude Score	0.00865306	0.00180364	0.0228788	0.019116	0.0102904
N	Anxiety	59	59	59	59	59	59
	total vasomotor score	59	59	59	59	59	59
	Total sexual symptom score	59	59	59	59	59	59
	Fatigue	59	59	59	59	59	59
	Recoded WEIGHT GAIN	59	59	59	59	59	59
	Average Attitude Score	59	59	59	59	59	59
Variables Entered/Removeda
Model	Variables Entered	Variables Removed	Method
1	Average Attitude Score, Total sexual symptom score, Recoded WEIGHT GAIN, total vasomotor score, Fatigueb		Enter
2		Average Attitude Score	Backward (criterion: Probability of F-to-remove >= .100).
3		Total sexual symptom score	Backward (criterion: Probability of F-to-remove >= .100).
a. Dependent Variable: Anxiety
b. All requested variables entered.
Model Summaryd
Model	R	R Square	Adjusted R Square	Std. Error of the Estimate	Change Statistics
					R Square Change	F Change	df1	df2	Sig. F Change
1	.745a	0.555592	0.513666	3.04586	0.555592	13.2519	5	53	2.20481e-08
2	.745b	0.555193	0.522244	3.01888	-0.000399133	0.0476005	1	53	0.82813
3	.734c	0.538673	0.51351	3.04635	-0.0165196	2.0055	1	54	0.162473
a. Predictors: (Constant), Average Attitude Score, Total sexual symptom score, Recoded WEIGHT GAIN, total vasomotor score, Fatigue
b. Predictors: (Constant), Total sexual symptom score, Recoded WEIGHT GAIN, total vasomotor score, Fatigue
c. Predictors: (Constant), Recoded WEIGHT GAIN, total vasomotor score, Fatigue
d. Dependent Variable: Anxiety
ANOVAa
Model		Sum of Squares	df	Mean Square	F	Sig.
1	Regression	614.711	5	122.942	13.2519	.000b
	Residual	491.696	53	9.27729
	Total	1106.41	58
2	Regression	614.269	4	153.567	16.8502	.000c
	Residual	492.138	54	9.11366
	Total	1106.41	58
3	Regression	595.991	3	198.664	21.4071	.000d
	Residual	510.415	55	9.28028
	Total	1106.41	58
a. Dependent Variable: Anxiety
b. Predictors: (Constant), Average Attitude Score, Total sexual symptom score, Recoded WEIGHT GAIN, total vasomotor score, Fatigue
c. Predictors: (Constant), Total sexual symptom score, Recoded WEIGHT GAIN, total vasomotor score, Fatigue
d. Predictors: (Constant), Recoded WEIGHT GAIN, total vasomotor score, Fatigue
Coefficientsa
Model		Unstandardized Coefficients		Standardized Coefficients	t	Sig.	95.0% Confidence Interval for B		Correlations			Collinearity Statistics
		B	Std. Error	Beta			Lower Bound	Upper Bound	Zero-order	Partial	Part	Tolerance	VIF
1	(Constant)	0.550936	4.59402		0.119925	0.904996	-8.6635	9.76537
	total vasomotor score	0.177623	0.0887431	0.236589	2.00154	0.0504656	-0.00037361	0.355619	0.567724	0.265096	0.183281	0.600126	1.66632
	Total sexual symptom score	0.103272	0.0740466	0.156127	1.39469	0.168927	-0.0452466	0.251791	0.524484	0.188154	0.127712	0.669122	1.4945
	Fatigue	0.38108	0.119478	0.381739	3.18954	0.00239375	0.141438	0.620722	0.663319	0.401294	0.292067	0.585371	1.70832
	Recoded WEIGHT GAIN	0.318965	0.183879	0.180568	1.73465	0.0886159	-0.049849	0.687779	0.439246	0.231784	0.158842	0.773836	1.29226
	Average Attitude Score	-0.3644	1.67022	-0.0222107	-0.218175	0.82813	-3.71443	2.98563	-0.308858	-0.0299553	-0.0199783	0.809086	1.23596
2	(Constant)	-0.429295	0.95029		-0.451752	0.653257	-2.33451	1.47592
	total vasomotor score	0.182766	0.0847971	0.24344	2.15533	0.0356117	0.0127576	0.352774	0.567724	0.281447	0.195615	0.645686	1.54874
	Total sexual symptom score	0.103863	0.0733416	0.157021	1.41616	0.162473	-0.0431779	0.250904	0.524484	0.189232	0.128529	0.670019	1.4925
	Fatigue	0.381023	0.118419	0.381682	3.21758	0.00218718	0.143607	0.618439	0.663319	0.401093	0.292024	0.585374	1.70831
	Recoded WEIGHT GAIN	0.327573	0.178005	0.185441	1.84025	0.0712296	-0.0293048	0.684451	0.439246	0.242925	0.167019	0.811186	1.23276
3	(Constant)	-0.399042	0.958694		-0.416234	0.678858	-2.32031	1.52223
	total vasomotor score	0.213009	0.0828106	0.283723	2.57224	0.0128348	0.0470526	0.378965	0.567724	0.32769	0.235578	0.689413	1.45051
	Fatigue	0.422792	0.115731	0.423523	3.65323	0.000578886	0.190862	0.654722	0.663319	0.441896	0.33458	0.624089	1.60234
	Recoded WEIGHT GAIN	0.388747	0.174255	0.220072	2.23091	0.0297846	0.0395317	0.737962	0.439246	0.288064	0.204317	0.861946	1.16017
a. Dependent Variable: Anxiety
Collinearity Diagnosticsa
Model		Eigenvalue	Condition Index	Variance Proportions
				(Constant)	total vasomotor score	Total sexual symptom score	Fatigue	Recoded WEIGHT GAIN	Average Attitude Score
1	1	5.20681	1	0.000253926	0.00492281	0.0073673	0.004738	0.00665619	0.000307075
	2	0.302984	4.14549	0.00522558	0.019217	0.347382	0.0177145	3.07321e-05	0.00889322
	3	0.218085	4.88623	0.000209487	0.187528	0.00498585	0.0210719	0.683042	0.000370662
	4	0.162969	5.65241	0.00223562	0.148567	0.638871	0.155875	0.150367	0.00495561
	5	0.104983	7.0425	1.71606e-06	0.544165	8.59052e-05	0.800141	0.0906478	0.00020778
	6	0.00416788	35.345	0.992074	0.0956001	0.00130707	0.000459753	0.0692562	0.985266
2	1	4.33534	1	0.00802878	0.0077584	0.011005	0.00694167	0.0101816
	2	0.229963	4.34193	0.0842513	0.0652891	0.378944	0.00678928	0.432736
	3	0.208952	4.555	0.0868523	0.196568	0.458803	0.0345576	0.230991
	4	0.122397	5.9515	0.729026	0.0305334	0.147538	0.357224	0.148902
	5	0.103348	6.4768	0.0918416	0.699852	0.0037094	0.594488	0.17719
3	1	3.54547	1	0.0122993	0.0124545		0.0111191	0.0163659
	2	0.220064	4.01386	0.00181092	0.259268		0.04198	0.678619
	3	0.130967	5.20302	0.913601	0.0155709		0.251286	0.139054
	4	0.103498	5.85291	0.072289	0.712707		0.695615	0.165961
a. Dependent Variable: Anxiety
Excluded Variablesa
Model		Beta In	t	Sig.	Partial Correlation	Collinearity Statistics
						Tolerance	VIF	Minimum Tolerance
2	Average Attitude Score	-.022b	-0.218175	0.82813	-0.0299553	0.809086	1.23596	0.585371
3	Average Attitude Score	-.027c	-0.26705	0.790448	-0.0363169	0.81017	1.23431	0.624057
	Total sexual symptom score	.157c	1.41616	0.162473	0.189232	0.670019	1.4925	0.585374
a. Dependent Variable: Anxiety
b. Predictors in the Model: (Constant), Total sexual symptom score, Recoded WEIGHT GAIN, total vasomotor score, Fatigue
c. Predictors in the Model: (Constant), Recoded WEIGHT GAIN, total vasomotor score, Fatigue
Residuals Statisticsa
	Minimum	Maximum	Mean	Std. Deviation	N
Predicted Value	1.47432	12.887	6.35544	3.22201	60
Std. Predicted Value	-1.544	2.01625	-0.0213034	1.00513	60
Standard Error of Predicted Value	0.435628	1.44597	0.769916	0.187711	60
Adjusted Predicted Value	1.3128	12.5701	6.33462	3.21026	60
Residual	-8.02311	6.29131	0.0945608	3.03111	60
Std. Residual	-2.63368	2.06519	0.0310406	0.994995	60
Stud. Residual	-2.69263	2.14768	0.0334522	1.03063	60
Deleted Residual	-8.38635	6.80389	0.115379	3.26686	60
Stud. Deleted Residual	-2.86344	2.22333	0.0326611	1.04807	60
Mahal. Distance	0.202986	12.0843	2.93617	2.20275	60
Cook's Distance	8.28225e-06	0.24136	0.0217309	0.037324	60
Centered Leverage Value	0.00349975	0.20835	0.050613	0.0379823	60
a. Dependent Variable: Anxiety
Charts

## Sheet: Path analysis output
		Untrimmed	Model	fit
	Chi-square	df	p	CFI	NFI	TLI	REMS
Anxiety	3.06	1	0.08	0.975	0.967	0.747	0.187
Memory Path	3.06	1	0.08	0.966	0.957	0.661	0.187
Depression	3.06	1	0.08	0.973	0.965	0.732	0.187							Standardized	Total	Effects											Standardized	Total	direct	effect										Standardized	Total	indirect	effect					Total	variance
Psychological distress	3.06	1	0.08	0.978	0.971	0.781	0.187							Weight				Vasomotor				Fatigue					Weight				Vasomotor				Fatigue					Weight				Vasomotor
														Estimates	SE	p	CI:L-U	Estimates	SE	p	CI:L-U	Estimates	SE	p	CI:L-U		Estimates	SE	p	CI:L-U	Estimates	SE	p	CI:L-U	Estimates	SE	p	CI:L-U		Estimates	SE	p	CI:L-U	Estimates	SE	p	CI:L-U	Estimates	SE
Trimed path	Chi-square	df	p	CFI	NFI	TLI	REMS	Significant Paths	Estimates	CI:L	CI:U	p	SE
Psychological distress	6.18	4	0.186	0.977	0.941	0.942	0.096	Vasomotor To Fatigue To psychological distress	0.54	0.295	0.9	0.002	0.18	0.42	0.109	0.001	.232-.587	0.528	0.118	0.001	.324-.712	0.412	0.118	0.005	.190-.579		0.303	0.088	0.002	.154-.441	0.316	0.142	0.018	.096-.563	0.412	0.118	0.005	.190-.579		0.117	0.078	0.051	.01-.269	0.211	0.067	0.001	.120-.349	0.566	0.08
								Weight gain To Fatigue To psychological distress	0.696	0.07	1.737	0.045	0.493
Anxiety	5.932	4	0.204	0.976	0.935	0.941	0.09	Vasomotor To Fatigue To anxiety	0.151	0.068	0.272	0.008	0.063	0.328	0.121	0.008	.124-.518	0.51	0.111	0.001	.317-.688	0.406	0.14	0.021	.144-.607		0.212	0.108	0.043	.037-.390	0.302	0.143	0.026	.088-.557	0.406	0.14	0.021	.144-.607		0.115	0.078	0.044	.015-.272	0.208	0.084	0.008	.098-.373	0.476	0.088
								Weight gain To Fatigue To anxiety	0.194	0.027	0.48	0.042	0.136
Depression	4.203	4	0.379	0.997	0.952	0.993	0.029	Vasomotor To Fatigue To depression	0.216	0.095	0.432	0.011	0.098	0.417	0.118	0.001	.206-.596	0.441	0.139	0.004	.192-.649	0.341	0.141	0.029	.100-.549		0.32	0.104	0.006	.148-.485	0.266	0.175	0.129	-.017-.552	0.341	0.141	0.029	.100-.549		0.097	0.073	0.052	.007-.254	0.175	0.074	0.01	.083-.334	0.445	0.09
								Weight gain To Fatigue To depression	0.279	0.021	0.809	0.05	0.229
Memory	4.731	4	0.316	0.988	0.933	0.97	0.056	Vasomotor To Fatigue To memory	0.072	0.016	0.151	0.025	0.042	0.338	0.136	0.019	.100-.552	0.298	0.13	0.024	.084-.517	0.366	0.165	0.042	.059-.614		0.234	0.138	0.104	-.006-.451	0.11	0.173	0.479	-0.562	0.366	0.165	0.042	.059-.614		0.104	0.073	0.042	.015-.260	0.188	0.109	0.021	.048-.398	0.291	0.102
								Weight gain To Fatigue To memory	0.093	0.011	0.237	0.046	0.068
[truncated: 2 more columns]
